# Supplementary material for: Waning and boosting of antibody Fc-effector functions upon SARS-CoV-2 vaccination
Source: Nat Commun. 2023 Jul 13;14:4174. doi: 10.1038/s41467-023-39189-8 (PMC10345146; doi:10.1038/s41467-023-39189-8)
Supplement: Supplementary file 4 — Source Data [file 41467_2023_39189_MOESM4_ESM.xlsx]

## Sheet: Sheet1
		IgG1																					IgG2																					IgG3
Sample #	Sample ID	WTSpike	WTRBD	WTS1	WTS2	WTNTD	WTN	AlphaSpike	AlphaRBD	BetaSpike	BetaRBD	GammaSpike	GammaRBD	DeltaSpike	DeltaRBD	OC43Spike	HKU1Spike	HCMVgB	InfluenzaHA	EBOV	OmicronSpike	OmicronRBD	WTSpike	WTRBD	WTS1	WTS2	WTNTD	WTN	AlphaSpike	AlphaRBD	BetaSpike	BetaRBD	GammaSpike	GammaRBD	DeltaSpike	DeltaRBD	OC43Spike	HKU1Spike	HCMVgB	InfluenzaHA	EBOV	OmicronSpike	OmicronRBD	WTSpike	WTRBD	WTS1	WTS2	WTNTD	WTN
1	Naive	2937.5	4082.5	2840	4479	3433	3725	8701	4186.5	13727	4882.5	10565.5	7885	6930	3182	444760	39236	12530.5	11342.5	2334	61164	7213	2577.5	2502	2547.5	2496	2813	3342	3165	2682	4126	2880	3555	3471	3135	2225	3562	3583.5	4188	3047	1769	19351	4192	2796.5	4359	2762	2872	2942	17942.5
2	Naive	3048	5347.5	3046	5525	3860	4213.5	11731	4596	19576	4714	13778	8603.5	9905	3986.5	581947	54188	17411	14172	2465	58349.5	6954	2594	2543	2561	2420.5	2885	3464	3199	2682	4976.5	3289	3770	4309.5	3214	2198	3764	3652	4512	3105	2040	15569	4063	2997	4799	2879.5	2649.5	3084	22701
3	CoronaVac	6176	7735.5	7286.5	5796	3689	4258	9620	7753	18004	9145	13414	13106.5	8378	5659	429514	39335	15290	11201	2391.5	57606.5	7014	2545	2781	2653	2391	2858	3407.5	3107.5	2870	4809	3315	3814.5	5072	3123.5	2406	3802	3831	4909	3292.5	1929	18646	4119.5	3028	5047	3858	5919	3382	19872.5
4	CoronaVac	8431	13793	11505	8788.5	5283	4555	15790	14132	28406.5	16901	23789.5	17741	14613	8120	611267	56594.5	25526.5	15566	2829.5	51927	7814	2812	2894	2697	2403	2820	3339.5	3426	2881	4943.5	3223	3880.5	4954	3345.5	2488	3963	3797	5145	3224	2156	17409	4096	3057	5789	4177	5462	3137	20759.5
5	CoronaVac2	40961	68087	83997	94029	8589	28675.5	71297	60808	75929	74474.5	79652	61089	50698	41489	634387	61960.5	23383.5	15391	2809	99618	14570	2647.5	2771	2695	2434	2919	3628.5	3712	2974	5313	3506	4028.5	4957	3720	2368	4220	3879	5145	3218	2117	20220	4044	6831	10265	16832	144208	6071	32324.5
6	CoronaVac2	52132	91221	105310	129154	11048.5	40109	97337	74708	104068	104142	107395	79250	77872	62227	783903	81761.5	28362	21152	3066	117614	19621	2756	2764	2602	2650	2816	3863	3681.5	3039	6110	3508.5	4212.5	4411	3451	2442.5	4185	4155	5266	3189.5	2027	18023.5	4203.5	6643	11670	15455	154343	5816	32966.5
7	CoronaVac2-3	10601.5	16245	16410	18911	5422	14408.5	22758.5	13703	32042	20311	28511	20078	16666	11268.5	541806	49335	20040	103805	2630	67211	8712	2544	2650	2623	2462.5	2964	3539	3264.5	2789	5063	3326.5	3938.5	4228	3315	2371.5	3939	3834	4986	3199	1896.5	22391	4240	2888.5	5519.5	4877	27322	3146.5	26930
8	CoronaVac2-3	12069.5	18186.5	19931	22339	5294	15207	22353	15264.5	33129	23154	32309	21525	17052	11972.5	593901	56016.5	21215	118804	2528	66836	9168.5	2643	2704	2462	2671.5	2977	3537	4205	2684	8074	3133.5	4496	4532	5249.5	2155	4124	4232	4858	3089	1881	13525	4270	3312	5605.5	4958	27411.5	3050.5	24295.5
9	CoronaVac2-5	6216	12372.5	9465.5	10991	5847	8112	12735.5	11236	21544	13032.5	17563.5	21359	12448.5	8607.5	425190	40041	38718	46228	3667	115252	7605.5	2617	3576	2565	2667	3202	3434	3729	3237	6144	3671.5	4538	4279	3824.5	3029	4296	4062	8448	3142	2085	16087	4288	2945.5	6177.5	3872	10785.5	3996.5	18153
10	CoronaVac2-5	6088	13293	9242	9906	6234	8903	14163.5	11800	23099	13461	23785.5	16138	15079	9188	498288	48052	39089.5	53806	3014	60439	7939	2531	3738	2773.5	2634	3274	3669	4227.5	3431	7699	3914	4993	4973	4440	2976	4091	4553	8837	3248.5	2030	17753	4252	3054	6617	4100.5	11554	4041.5	20669
11	CoronaVac2-5	421425	500331	620234	143887	59295	5496	384818	409295	452264	648765	438887	421853	428203	360469	336511	32023.5	13668.5	23000	2313.5	427406	95528	7702.5	10460.5	10064	2583	2858	3728	5488	10821	8329	11334.5	5144	4437	5439	6560.5	3997	4068	4674	3065	1774	35315	4714	10988	9347.5	16309	24654	7669	14035
12	CoronaVac2-5	551906	559811	583225	153330	72449	5512	458988	534579	486349	676832	457090	429794	492336	376032	390624	37126	15498	28085.5	2444.5	445170	77173	8979	10283.5	12533.5	2593	2901	3425	5663.5	9678	8514.5	14819	5004	4810	5492.5	7876	4157	4238	4589	3197	1898	31847	4428	11098	10172	16930	25611	7639	16132.5
13	Naive	3102	4765	3086	3508	3328	5608	3864	4272	6312	4663	5935	14581	3978.5	3199	130242	52383	75914	23975	2788	99073	7315	2588	2858	2732	2944	3038	3851	5273	2943.5	11051.5	3394	4797	5487	5572.5	2543	4257	6613	6908	3151	1964	19084	4415	2457.5	3109	2501.5	6660	3477	4115.5
14	Naive	2773.5	3641	2900	3544	3547.5	4898	3418	3732.5	6390	4692.5	5183.5	8216	3708	3029	126130	45006	72808	22257	2251.5	63474	7517.5	2572	2897	2516.5	2891.5	2895	3779.5	5273	2961.5	10881	3412	5008.5	4958	5436	2584	4197.5	6717	6979	3243	2053.5	18716	4185	2633	2991	2781	7788	2910	4156
15	Pfizer	194722	110324	189090	55904	6801	5944	125196	108183	164016	141664	136796	111472	200508	54828.5	201110	58690	69668	23370	2608.5	314739	22806.5	5596	3465	4128.5	3425	2926	3612.5	5716	3562.5	13046	4009	5388	4596.5	7425	2671	4910.5	7366	6932	3170	2045.5	24824.5	4309	108912	64922	135391	20477.5	10458	3745
16	Pfizer	182430	79903	139982	42492	5647	5107.5	104206	83228	141930	97664	144449	92346	143552	51694.5	169171	58748.5	61872.5	19496	2217	264216	16786	5272	3295	3669.5	3066	3037	3600	5104	3519	10364	3900	5271	4325	6530.5	2654	4577.5	6687.5	6806.5	3442	2073.5	22767	4394	105696	77399.5	115871	20622	10650	3793
17	Pfizer2	845359	792387	894702	66450	55968	5300	475409	706938	613390	1.03972e+06	537042	824009	361806	432653	138104	54634	55086	14938.5	2149	486694	158049	6369	4736	5587	3071	2933	3741	5892	4933	12463	6294	6154	8204	6866.5	3161	4396	6260	6222	3236	2005	22326.5	4739.5	226647	217808	271761	39720	42888	4165.5
18	Pfizer2	672499	606932	723136	51322	52251	4934	376957	613356	483619	867672	509352	697245	292537	329910	117745	44316	49953	16262	2165.5	437772	160571	6398	4570.5	5810	3120	3074	3924	6267.5	5109	13197	6595	6349	8870.5	7040	3184.5	4490	6375	6085	3419	1984	22617.5	4698	248074	210736	280414	41442	47474.5	4160.5
19	Pfizer2-3	233430	216106	232964	37789	18088	5908.5	114140	193445	194983	271599	136285	297770	154200	129333	147600	48227	70085	66666	2391	264992	53213	4422	3417	3851.5	2977	3006	3978.5	5073.5	3470.5	9903	4424	5247	8490	5669.5	2767	3951.5	5330	5619	3256.5	2027	35744	4360	27029	23890.5	31065	13336.5	7386	4023
20	Pfizer2-3	148080	148036	149896	23721	12440	4390.5	87207	158184	159183	176831	127041	194701	101196	86552	92539.5	32882	48748	43813	2419	196846	37681.5	5115.5	3487.5	3910	3111	2982.5	3681	5451.5	3542	10800.5	4541	5394	6788	6189	2802	4042.5	6378	5649.5	3246	1937.5	24860	4340	28039	25585	35574	13479.5	7628.5	4004
21	Pfizer2-5	123486	109520	170104	30584.5	14425	6911	73501.5	112474	109121	127966	110873	198474	111024	70637	199031	75405	92128	58323	3043	255361	35731	5258	4501	4298.5	4375.5	3296	16687.5	8507	5800.5	18514.5	5800	8890	9714	9920	3887.5	4488.5	6934.5	6781	3472	2009	29795	6890	8881.5	7405	8483	9302	4274	3921
22	Pfizer2-5	78647	75937	93291	20929.5	10277	4924	51886	84913	80767.5	71723	77679.5	106712	64879	43981.5	124244	45167	63930	40488	2450	143147	22222.5	5991	4436	4568.5	3510	3139	3815.5	6975	4020.5	14798.5	5361	6772	8220	8326	3044	4442	6587	7175.5	3269	2018.5	27515	4508	8267	7266.5	9006	9482.5	4055	3650
23	Naive	2636	2604	2505	2425	2850	4125	5716	2847	14462	3109.5	4836	6083.5	7832	2467	6613.5	4359	5514	3424	2056	50604.5	6729	2708.5	4727	2833	11722.5	3614.5	25298	37009	7829	88932	7733.5	23249.5	9736	42214	4989.5	12926	20152	14840	3519.5	2181	30433	11153	2687.5	3508.5	2696	2814	2955.5	4062
24	Naive	2566	2269	2496	2532	2802	3396	3564	2729	6690	3259	3989	7902	3998	2038	3832	3980.5	3725	3205	2127	54142	6233	2745	3891	3023.5	8408	3254	4554	29526	4634	78319	5812	16768	5403	37809	3217	12607	18439	18233	3548	2453	18993.5	4749	2697.5	3495	2764.5	2749	3188	4313
25	Pfizer	74705	19598	82003	3873	2857.5	3435	15430	16371	48034	29394	38764	39010	42463	8285	15367	4842	3685.5	3013	2246	135693	7164	18823	4394	5598	7945.5	3187	4316	23377	4646	53290	5314	14944	6516	32452	3114	11463	12917	12549	3281	2126.5	35785	4638	131060	51629	104653	30616	5599	4113
26	Pfizer	88149	17374	78103.5	3942	3042	3575	21710.5	24835	48248	24804.5	43129	42669	50265	10177	18630.5	5249.5	4198	3110.5	2075.5	173854	6937	20440	5391	6578	9169.5	3303	4178	26251	4820.5	61689	5802	16495	7093	37397	3359	13074	15138	14808	3423	2264	38042.5	4454	138933	52261	115920	34157.5	6006.5	4283.5
27	Pfizer2	179590	152901	324506	5362	13540	3439	67750	192931	162169	316694	107663	288085	92348	133831	13501	4650	3862	3329	2158	164917	50894	22553	8078	13606	9724	3443.5	4157.5	29748	9462	69420	12751	18221	14660.5	39418	6272	13049.5	15073	11957	3629	2047	42527	5051	143033	62279	85732	65027	13781	4169
28	Pfizer2	193012	201287	387522	4493	14447	3329.5	80745	204604	218926	311251	125181	241846	61717	153173	10736	4229	3705	3097	2005	152146	50204	22533	8185.5	14062	9446	3354.5	4413	31076.5	10004	73957	12998	19237	15418.5	44138.5	6043	13865	16708	12609.5	3559	2232	37745	5238	150867	64108	93915.5	70408.5	13491	4048.5
29	Pfizer2-3	42829.5	22373.5	49207	3133	2991	3559	14878	24076	31738	41167	26404	68435	22643	13153.5	14339	4992.5	4344	53064	2322	116715	7850	14666	4746.5	5381	8904	3294	4416	27135	4921	70320	6473	16733	8759	38980	3565	13579	15237.5	14390	6006.5	2203	34386	4581	37771	10268	14304	21235	4065	3768
30	Pfizer2-3	25700	13137.5	34268	2404.5	2788	3470	7290	12282.5	22104	24591	15043	26275	12356	8028	8479	4155	4023	27630	2413	77185	7145	15340	5243	5198	8918	3115.5	4219	29250.5	4817	69186.5	6851	16671	8154	38063	3548	13182	16392.5	14960	6029	2132.5	37549	4637.5	40594	10508	13256	19198	4179.5	4180
31	Pfizer2-5	22517	5743.5	11854	3175	3063	3288	12545.5	7989	35949	8474	13873	22864	22442	3979	30978	6618.5	7361	37459	2332	84539.5	7045	6888	4445	3206	8843.5	3325	4396	28948	4210	78471	5269.5	16274	7223	37111	3315.5	13247	18630.5	16074	5306	2234	32082	4733.5	17214	5750	6163	10436	3593.5	4408.5
32	Pfizer2-5	22771	3786	9099	3042	2996	3544.5	11170.5	4220.5	33053	7972.5	10959	25849.5	22177.5	2996	27429.5	6878	8955	46972.5	2166	99029.5	6747	7725.5	4656	3304.5	9856	3317.5	4558	32197	4466	83005.5	5907.5	17627.5	7354.5	42495.5	3518	14942.5	19590.5	16911.5	5541	2355	29805	4561.5	17929	5908	5019	10903	3572	4214
33	Naive	12195	32973	10715	147874	13484.5	32708	211566	23548	536324	31845.5	118502	35357.5	225155	23567	2214822	1.4374e+06	350993	833797	8457	125648	12213.5	2679	2923	2629	2571.5	2942	3601	3193	3094	4087	3535	4108	4628	3195.5	2589.5	4988	4606	6715	3420.5	2217	18309.5	4145	2729	3890	2925	3086	3445.5	3973
34	Naive	9917	26241.5	8263	120486	10204	25456.5	180101	18510	484820	23076	97686	24928	175204	17808.5	1851123	1152015	316490	672176	6433	98424	10304	2510.5	2905	2690	2251.5	2983	3814	3083	3008	4332	3403	3861.5	5674	3224	2570	5114.5	4655	7091.5	3445.5	2341	20135	4028.5	2664.5	3959.5	2657	3045	3643	4092
35	Pfizer	1.43956e+06	642811	1.61747e+06	494915	91263	25305	923381	768170	1399859	1.02051e+06	868405	698299	928052	447332	1986683	1186574	294392	650125	5600.5	779096	159800	7707.5	3264	5589	11179	2921	3755	14751	3429	17194	4043	16348	5888	29593	2675	6243	5158.5	5385	3268	2290	22942	4192	74221	41044	104960	22276.5	10506	4034.5
36	Pfizer	1076755	525626	1425845	363981	69826.5	19843	794412	647010	1286542	871633	768383	532572	808825	393593	1694313	984885	269204	557952	4556.5	645320	116593	8773	3390.5	6410	14819.5	2924	4079	18878	3872	23823	4495	18571	6302	36120.5	2820.5	6605	5664.5	5864	3468	2337	24842	4299	78353	40637.5	94822	23672.5	10490.5	4130
37	Pfizer2	4.02525e+06	3053138	3580827	617754	597102	26746	2.5035e+06	3155726	3040958	3.43086e+06	2406378	2752643	1888721	2.62859e+06	2010414	1.2068e+06	338158	729510	7176.5	2463098	1383550	96108.5	55699	84051	7959	3465	3676	23228	70159	26283	90165	20271.5	28083	26973	8733.5	5166	4321.5	5847	3509	2133	51103.5	6698	174516	120097	183430	30172	39645	3990.5
38	Pfizer2	3835699	2997544	3518328	527078	507949	19510	2220339	3316533	2821405	3389236	2242192	2738310	1.82227e+06	2374780	1.71966e+06	998640	290400	561700	6101.5	2165536	1.30052e+06	101200	57787	90571	8796	3528	3671	25647.5	70004	26720.5	104276	21876	34193.5	29432	9323.5	5347	4515	6346.5	3413	2094.5	57457	7563.5	171780	115270	193008	30080	37870.5	4081.5
39	Pfizer2-3	2074459	1387563	2308597	323264	181876	25345	1.15189e+06	1481380	1820364	1533128	1183236	948801	1121653	696597	1894100	1090980	336247	1039371	10312.5	1.16003e+06	343731	22616	12934	22084	2758	3019	3544	6250.5	11230	8529.5	17824	6883.5	11243	6263	3568	5153.5	4607.5	7125	3526	2069	30557	4358	15270	11236	18472.5	5718.5	4465	3739
40	Pfizer2-3	1341518	906559	1.61799e+06	217548	112165	18696	874656	893124	1261415	1.11662e+06	965473	682619	801920	499882	1363662	836825	288252	788996	7340	799083	222700	28034	13576	26104	3013	3097.5	3630	6840	14899.5	9999	20125	7223.5	11075	6924.5	3703	5428	4591.5	7325	3651	2205	33738	4325	14781	10974	16552.5	5912	4715	4117
41	Pfizer2-5	741487	478349	601754	218621	83650.5	25114.5	594132	443680	936824	431650	515600	375842	628858	298472	1731751	1034887	310888	840373	6170	541453	105172	5896	3961	4209.5	2493	2928	3387	3610	4194	4658	4801	4174	7400	3372	2630	4258.5	4230.5	5049.5	3364	2133	21222	4132.5	6212	4448	4391	4551	3567.5	4016
42	Pfizer2-5	469095	283613	428765	148270	53352	18609.5	437676	282877	801205	344948	395131	271136	477598	191564	1252634	791239	269744	636496	5053	427039	69203	6814	4205	4517	2476	3000	3719.5	3636	4735	4779	4978	4451	6238	3791	2590	4253	4059	5172	3424	2158	22775.5	4145.5	5222.5	4528.5	4449	4306.5	3296	3933.5
43	Naive	2682	2383	2534	2568	2901	3781	3137	2521	3949	3281	3407	6280	2437	2370	11970	3681.5	19866	65069	1843	55805	6510	2679	3182	2787	2472	3064	4103	3238	3088	4679	3777	3894	5368	3399	2409	3766	4032	8204	3303	2141.5	18691	4374	2902.5	5783	3053.5	4390	3927.5	10192
44	Naive	2807	2450	2516	2416	2945	3458	2490	2502	3124	3265	3465.5	6364	2808	2096	5650.5	3684	12869	39748.5	1846	43303	6232.5	2722.5	3244.5	2809	2647	2998	3846	3518	3196	5297	3869	3939	4864	3655	2514.5	3947	4049	8771.5	3460	2117	17099	4230.5	2710	5217	3124	4459	3676	9339
45	Pfizer	36408	15994	45225.5	2860	2847	3368	11114	15109	25146	18667	15145	19163	14872	4490	8312	3393	8792	26388	1981	88293	8006	3099	3263.5	3237.5	3262	2922	4158	4016.5	3174	5777	4192	4374.5	5253	3936	2664	4100	4096.5	9471	3341.5	1935	16454	4389	73410	34659	57620	24591.5	6794	11341
46	Pfizer	30777	13269	33475	2550.5	2997	3663	7480	11834	20576.5	16037	10926	25878	16430	3607	5448	3348	9261.5	29576.5	2019.5	90612	7672.5	3103	3364	3319	3326	2989	4338	4267	3326	6399	4362	4350	5314	4124	2527	4499	4245.5	9731.5	3368	2093	19330	4583	57383	29162.5	43985	20272.5	6120	9346
47	Pfizer2	293804	342704	441586	5821	10446	3457	93495.5	327960	154562	464952	128368	321910	80925.5	213668	13300	4021	12004	35621.5	2035	148284	84444	10350	6335	9808	3395.5	3128	4108.5	5378	6994	7969.5	9276	6272	12248	5066	4828	4375	4404.5	11248.5	3427	2052	22651	4755	169700	123333	150002	39861	14877	9207.5
48	Pfizer2	234402	272855	339469	4996	5017	3369	60076	276628	120770	341165	88710	256576	84912.5	151404	7337	3477	8227	26025	2155.5	133060	47388	10720	6682	12017	3473	3114	4126	5610	7815	8495	10167.5	6580	15757.5	5671	5095.5	4553	4496.5	11738	3337	2063	24715	4848	163260	108635	138873	35445	13288	8868
49	Pfizer2-3	34104	24391	30196	2351	2903	3140	4369	17949	16761.5	26879.5	10471	35054	6554	9441.5	4283	3585	5021	20463.5	2256	64567	8362	7115	4753.5	4762	3055	3051	4097.5	4199.5	4587	5490.5	5926	4680.5	8692.5	4029	3076	4292	4399.5	11312.5	3379	1925	25998	4461	15336	14204	15643	8002.5	4062	7524
50	Pfizer2-3	20628	12724	18182.5	2560	2896.5	3401.5	3406	8398	8758.5	16482	7892	23127	3716.5	3613	3564.5	3389	4192.5	12809	2115	61146.5	7024	6472	4682.5	4703	2850	2953.5	3900	3991	4174.5	5101	5279	4407	7712	4095	2990	4073.5	4393	10950	3347	2122	25177	4384	18284	16333	20021.5	8671	4200	8289
51	Pfizer2-5	38194	10140	14014	2727	3092.5	3643	3570.5	11884.5	10914	16305	6900.5	23795.5	5684	4024	4552	3730.5	6608	36054	1956	84014	7518	9889.5	5673.5	5463	3103.5	2962	3727.5	5175	5192	7349	5907	5086	8008	5289.5	3074	4565	4575	11232.5	3573.5	2127.5	25976	4350	7359.5	8326.5	6987	6022	4342	8480.5
52	Pfizer2-5	16982	6925.5	7458	2390	2951	3052	2619	4623	7401	8609	5068	15535	4225.5	3075	3464	3359	4813.5	18244	1703.5	84156	7586	8652.5	5613	5602.5	3092	3115.5	4019	4656	5083.5	6062	5518.5	5038	7845	4620	3061	4296	4301.5	10799	3306	2048	26012	4715	7587.5	7720	6838.5	5566	4256	9078
53	Naive	3868	7394	3598	18463	3950.5	8544	32523.5	6089	75621	6952	19325	10089	39063.5	6228	870738	252435	71911	94210	2918	53372	8017.5	2843	5286	3134.5	19782	3555	8976	75250	4837	188651	6058	34411	9282	81783.5	4606	44221	87941.5	15657.5	3812	2420.5	24207	5982	2620	4748.5	2640	2468	3479	4030
54	Naive	3012.5	6920.5	3471	16301	4281.5	8289	29556.5	5536.5	61604	6811	17633	11644.5	30682.5	5244	808040	224180	59668	91413	3217.5	45870	8055	2905	5011	3230	19644	3567	8000.5	71168	4804.5	174986	6322.5	32832	9062.5	82621	4128	42039.5	78298	15553	3743.5	2380	25085	5612	2967	5021.5	3094	3138	3647	4297.5
55	Pfizer	111178	16658	39035.5	114601	7601	11870.5	84640	14477	134750	22846	90359	15717	156178	11913	1080558	326416	76371	133910	3804	152991	10913	19197	4973.5	3275	22333	3537	8020	72753	5343	184338	6348.5	37406	7304	86924.5	4281	43381	80460	16737	3885.5	2504.5	50503.5	6199.5	62450	5319	7728	21294	4003	4445.5
56	Pfizer	119059	16668.5	44588.5	120845	8175	10773	87977.5	13753.5	149775	22961	86141	20002	175484	12729	1128554	323310	78600.5	129499	2860	158008	10191.5	18815	5305.5	3222.5	21217.5	3609	7823.5	72085.5	4925.5	190105	6477	35104	7919	89524.5	4163	45434.5	81013	15282	3978.5	2392.5	43971.5	6170	59983	5676	8093	22067	3776	4715.5
57	Pfizer2	949677	464987	817122	260745	54158	7911	501274	485865	612300	722994	548278	418051	633424	323629	746546	204653	60847	73668	2959	634868	96369	74316.5	17711	92093	20783.5	3747	6364.5	97278.5	21832.5	204803	31835	58785	35843	102976	9289	36036	64558	15775	3859	2397	70001.5	6038	311529	82397.5	123229	133322	13634.5	4205.5
58	Pfizer2	1066631	559258	946330	324797	60143	8568.5	585405	583774	697230	784424	605226	449343	675820	310087	877152	233486	66406	85793	2973	660964	108893	74223	18619	89825.5	21713	3709	6546.5	98576	23542	209384	32933	62441.5	36792.5	101502	9863.5	35730.5	67749.5	15790	3859	2407	71184	6157	315006	85811	132540	162277	13920.5	4026.5
59	Pfizer2-3	373713	144852	231087	97435	22778	12942	180922	122990	264812	171308	177964	125630	258910	79627	1068915	316533	89519	297406	3450	270848	29813.5	25798.5	9317	12876	22787	3931	6764	88713	8035	213144	10141.5	44610	14193	105571	5550.5	45653	82796	21385.5	4173	2416	54748	6342	83071	25159	34158	39963	8096	4407
60	Pfizer2-3	438738	146393	239379	117708	26224.5	13908	207420	143254	282086	215934	202772	155860	273713	91671	1239885	366448	89512.5	343791	3316	282908	31035.5	25632.5	9323	14974	23146	4005	6670.5	92000	9087	218261	10203	45003	16704	101138	6228	48749	85418	22592	4374	2489	56008	6519	85822	29489.5	31901	45520	7817	4246
61	Pfizer2-5	80496	28656	37897.5	27599	9967	8940.5	70721	26424	101424	31032	50172	36773	66530	16559	738803	208221	62594	137404	2626	137906	12274	4944	3897	3379	14140	3206	4942	53072.5	3952.5	142811	4587	27049	7895	68617	3172	22542	45751	10987	3329	2460	26958	4967	27927.5	9816	10022.5	16524.5	4468.5	3941.5
62	Pfizer2-5	147875	38775	49240	41299	13069	12322.5	84887	31320.5	131307	44020.5	66887	43831	95490	25048.5	1050177	302798	80053	201486	2854.5	157425	14505	5565.5	4133.5	3692	16056	3185	5359	62172	4401	160407	5344	29358	6938	75519	3445	26173	52522	12116	3563	2129.5	23771.5	5068	32779	9950	10868.5	18361	4557	4045
63	Naive	3278.5	5855	3815	10043	3925.5	69525	8891	5527	16828	6577	10000	10568	9096	5047	418310	132736	225631	464380	3927.5	51798	8252	2734	3182	2677	3004.5	3039	5174	5539	3279	11796	3955.5	5182	6384	6720	2745	7862	5585	7042	3661	1964	22940	4847	2619.5	2677	2638	2979.5	2865	4678
64	Naive	3516	7785	4318.5	16969.5	4817	129446	14681	7165	28001	9435	13273	12941	13867	7583	662233	242624	340903	778745	5606.5	54755.5	9092.5	2648	3084	2703	3113.5	3191	5006	5382	3404	11127	4007.5	5195	5685	6504	2558	7574	5602.5	6728	3611	2056	19947	4812	2742	2746	2675	2978	2961	4274
65	Pfizer	347832	306557	378389	104340	19789.5	76958	190400	306016	265636	388518	263386	275927	252718	209619	451843	150954	225138	492250	3596	289387	77424.5	2905	2845	2826	2970	2877	4742	4739	3262	9570	3572	4946.5	5128.5	6446.5	2392	6137.5	5080	5493.5	3550	1962.5	22295.5	4743	45478.5	30153.5	44330.5	16385.5	5541	4193
66	Pfizer	469261	404705	598429	159243	24753	107537	271328	438902	326378	611094	362181	366824	342287	251539	593848	209395	284558	636820	4429	388242	97393	2804	2680.5	2801	2825	2896	4500	4325	3002	8280	3405	4892	4710	5373	2454	5359	4714	5208	3403	1943	22990	4580	50705	36343.5	48594.5	17454	6389	4173
67	Pfizer2	2.5799e+06	2.27953e+06	2892309	248394	280618	67196	1343919	2419227	1498481	2759091	1.371e+06	1797418	1.04686e+06	1.44915e+06	389340	122535	204465	426346	3389	1100358	736198	3091	3146	3320.5	2542.5	2938.5	3922	3116.5	3208	4431	3780.5	4210	4533.5	3583.5	2427	4008	3593	4220	3094	2015	17507	4743	105171	91273	109148	26501.5	11078	3643
68	Pfizer2	2946039	2693132	3.19109e+06	314279	352432	81894	1734536	2871504	1967566	3097922	1666299	2.26656e+06	1265775	2118954	502567	155888	243664	526687	3574	1485949	906224	3507	3274.5	3604	2463	2850	4402	3700.5	3400	5362.5	4256	4379	5111	4355	2644	4202.5	3874	4186.5	3262	1909.5	22489.5	4607	117484	105924	132436	26935	12175	3771
69	Pfizer2-3	616566	672066	692283	98039	51237	59429	339838	641847	405638	798871	357225	589316	312281	340728	406134	125406	218605	1276755	4057.5	379353	170228	3373	3573	3432	3005.5	3080	5374	5503	3949.5	11809	4432	5715	5169	6915	2763.5	5413	5153	5093	3648.5	1961	24956	4728.5	22292.5	24494	24184	11788	3455	4293
70	Pfizer2-3	1.11529e+06	1127653	1405286	190803	80004.5	109908	654935	1150362	686404	1.45897e+06	648800	839637	541951	583463	626116	217102	296224	1514210	4564	648628	289429	3162	3258	3118	2923.5	3058.5	5271.5	5053	3666	10069.5	4295	5369	5187.5	6137.5	2812	5092	4899	4666.5	3517	2017	24344	5008	22764.5	23747.5	27131	11277.5	3449.5	4244
71	Pfizer2-5	277298	273109	292042	56410	22668.5	77370.5	166150	299250	232319	312544	172075	278196	172414	149000	449816	144510	226322	1.07949e+06	3550	266234	71630	3187	3575	3428	3095.5	3080.5	5132	6263.5	3630	12557	4394	5484.5	5796	7202	2926.5	6000.5	5475	5282	4015	1976	23572	4811	8568.5	9559.5	10387	5752	2877	3779
72	Pfizer2-5	536553	580853	620084	127334	44481.5	136302	371982	618577	414152	666012	314532	467039	363240	330739	784637	271742	369534	1442674	5822	416788	131254	3016	3284	3213.5	2940	3000	4891	5600	3651	11164	4164	5275	5117.5	6849	2756	5835	5215	4989	3686	2049	22045.5	4807.5	10265	10010	10814	6680	3125	3620.5
73	Naive	3074.5	4461	3189.5	4607.5	3199	6500.5	6949	4563.5	10867	4542.5	6878	8648.5	9733	3006	171860	15490.5	102498	305566	2830.5	48769	7823	2707	3446	2714	3544	3048	5876.5	6426.5	3162	12429	4024	5631.5	5094	6964	2736	6565	5993	8479	3957	2211.5	23100	4566	2691	3282	2908	3292	3230	5394
74	Naive	2779	4358	3028	5321	3909	7678	7423.5	4728	11347	4848	7363.5	8384	11180	3543	211147	18290	107974	350702	2414	56481	8413	2826	3363	2751	3248.5	3062	6336.5	4797	3723.5	10198	3798	4529	5915.5	4933	2736	6269	5976	9034	3977	2069.5	22016	4687.5	2585	3493	2725	3005	2989.5	4645
75	Pfizer	706094	428756	760468	166842	16307.5	8597	370956	390872	521018	504716	446254	308331	425380	262095	594531	145766	142146	434092	2585	549230	70065	5122	4229	4472.5	4143	3053	6658	5930	4125	11520	5205	5830	5593.5	6522	3374	7899	6321	8593	3981	2037	22107	4745.5	112322	92889	156982	20250	10260.5	5129
76	Pfizer	733606	436870	817223	153361	16925.5	7898.5	392261	426866	511251	580998	394975	383020	436672	240948	593634	136418	139724	442562	2669.5	559102	77162	5332	4366	4604	4442	3103	7370	6281	4349	11720	5429.5	5522.5	4965	6922	3206.5	8455.5	6644	8610	4022	2127	20669.5	4997.5	117048	100257	171316	18865	9864	5203.5
77	Pfizer2	2013143	1815425	2166474	197025	81318	7140.5	1052420	1879692	1.17853e+06	2189560	1.08329e+06	1514914	886968	1285856	586608	136805	129938	415479	2891	803712	539868	11643	9085	11973	3775	3091	5717	6598	9764	12295	15597	7016	16132	7289.5	4455	6963	5751	7984	3786.5	1914	29165	5433	144978	100582	152692	34137	22140.5	4682
78	Pfizer2	1.91795e+06	1833519	2.08205e+06	199364	81669	6156	994240	1802505	1147747	2078673	1021696	1.44159e+06	898686	1372995	559753	123403	121294	386458	2604.5	850224	528478	12504	9505	11836	3873	3187.5	5987	7086	10875	12625	15403	6981	16351	7471	4500	7101	5776	7948	3894.5	2279	29858	5712	145869	99775	157596	33210	24301	4838
79	Pfizer2-3	881177	808712	957937	145769	26491	6762	465116	782032	502280	1067335	516204	658426	460694	467421	475762	78999.5	138915	860912	2630	474466	175622	22461	11843.5	13979	4779	3120	5884	8162	10972	14144	17075	9307	15168	12246	5758	6704.5	5917.5	10566	4556	2030	36719	4934.5	26044	22691	30346	10717	6170.5	4578
80	Pfizer2-3	973187	919988	1063518	172047	28303	6651	507750	811327	602347	1039449	540995	648803	557029	531088	512395	84283	144731	894706	2676	465157	194064	24729.5	14010	16442	4938	3442.5	6396	8662	11794.5	15252	18115	9604	15679	13233	6372	7203	6133	10962.5	4908.5	2059	40216	5062	26523	22382.5	30702	10001	5153	4580
81	Pfizer2-5	520344	449875	523420	120381	20890.5	8792	290378	391585	324838	552349	305372	349676	390760	259811	579063	86434	176841	765258	2822	298954	83018	19968	10861	12704	5706	3192	6471.5	9246	10854	15585	14026	10085.5	12584.5	14754	5426.5	6367	6106	10646	4929	2138	38645	5222	7433	7135.5	7562	5636	3531	4706
82	Pfizer2-5	453631	437545	497995	122676	20508	8887	285561	410857	315292	517144	284864	329994	353896	253204	542373	84120	174006	724133	2731	306972	74511.5	22808.5	11697	13529	5666	3246.5	6660.5	10518	11849	17241	14826.5	10742	15269.5	15475	6201	6877	6364	10521	4905	2159	37756.5	5263.5	7541.5	7008	7180	5427	3698	4405
83	Naive	72243	49858	16564	10595	5787.5	20423.5	25715.5	94727	54904	209845	19675	15126	25244	9588.5	976902	200745	390574	314671	3589.5	78167	9014.5	2941	2979	2799	2709.5	2886.5	4592	3899.5	3071	8354.5	3693	4518	5125.5	4865	2812	4506	4615.5	7776	3408	2048	23228	4853	2875	4055	2801.5	2791.5	3194	3947
84	Naive	61750	41760	16320	10693	5424	17101	22608	94010	52565	186056	19266.5	17218	23634	8741	928588	193268	377579	309437	3302	81743	8595.5	2871	2763	2790	2522	2975	4382.5	3712.5	3086	7125	3645.5	4404	4840	4504	2733	3961	4463	7608	3199.5	2026.5	21589	4778	2564	4425	2877	2987	3095	4135
85	Pfizer	1509202	1302304	1392060	206218	79938	24528	700140	1366498	688597	1.72301e+06	625466	733077	617062	683719	1430988	315302	431762	420310	3556	547548	99083	18696	8399	18281	3788.5	3158.5	6337.5	9034.5	13905	17520.5	17016	9047	7994	11122	10339.5	6887	6810	8376.5	3724	2322.5	24369	5081	94212	59353	87608	21397	13272	4441
86	Pfizer	1550413	1168638	1.40654e+06	229016	74803.5	22975.5	697365	1412425	689846	1677145	608732	792092	660783	689762	1408486	300523	435624	408701	3473	544938	113437	18043.5	8642	17495.5	3612.5	3312	5673	8572	12925.5	19383	16871	8737	7351	10508	8742	7063	6349	9354	3624.5	2200	34552	4973	89243	51356	75268	18879.5	11704	4232
87	Pfizer2	2.78183e+06	2152363	2.84787e+06	317752	361370	12716	1437639	2582601	1534105	2.91563e+06	1369953	1.85356e+06	1.21405e+06	1.27268e+06	829787	165373	344616	244645	2677	1288592	465171	30814	13918.5	20639	3016	3012	4504.5	7226	22933.5	12823	28558.5	7289	7501.5	9215	16161	4770	4945	6493	3315	2145	31674	4639	95255.5	54404	81864.5	21941	13381	3834
88	Pfizer2	2.40659e+06	2.02554e+06	2568703	242756	294979	11662.5	1238552	2318943	1278385	2.7417e+06	1153262	1.68707e+06	1047281	1202767	667985	126357	299433	192314	2699	1.12455e+06	387264	35355	15549	25073	3442	3148	4289.5	7908	23513	14865	31743	7915	7582	10196	20642	5225.5	5257	7130.5	3539	2211.5	32491.5	4729	101177	56790	87473	25702.5	15025.5	3686.5
89	Pfizer2-3	1377912	914682	953988	233176	122672	13272	626208	1009969	684626	1.11346e+06	604330	638770	683425	527248	691244	150233	325318	520197	3095	815817	183174	28288	15774	18487	4942.5	3209	4761	10080.5	18391	19908	22113	10819	10600	15030	10781	5698.5	8091	9291.5	3709	2141	41175	5104.5	42789	18363	27631	23659.5	6346	3586.5
90	Pfizer2-3	1.08946e+06	782220	784091	166802	93801.5	9824	516522	834740	636335	858048	500142	550712	531132	403017	529656	113905	286552	444214	2508	705804	130895	25988	13060	18715	4586	3271	4689.5	9545	15820.5	16831.5	19084	9758.5	11535.5	12230	9248.5	5754	7084	9334	3564	2132	31908	4918.5	39973	17373	28184.5	24808	6320.5	3798
91	Pfizer2-5	1289476	780452	835375	230378	106403	18072	655850	782517	686693	1.00891e+06	542720	602980	689394	416319	1.13857e+06	248888	421386	492228	3940	829736	145576	34054	15465.5	16245.5	5114	3375	4694	11478	19250	18228.5	22749	11092	14545	15157	8998.5	5520.5	6697	11008	3434	2018.5	41306	5007	14233	7001	7145	8639	3695	3607
92	Pfizer2-5	1074009	686394	749760	215856	83145	16125	558308	746479	611640	838672	473674	500038	584908	386986	1034139	219359	402701	434822	3579	733046	131161	37288	17507	19511.5	5521.5	3375	4804.5	12494	20087	20931	23641.5	12181.5	14047	16754	10293.5	5442	7006	11149	3570	2179	43874	4906	16121.5	7540	8338.5	8972	4079.5	3831.5
93	Naive	4237	42965	12060	13042.5	24706.5	15220	18858	33640	57646	35338.5	27292	39631	25565.5	33305	794568	105779	360613	1017075	14143	58391	12031	2834	5872	3035	9595.5	4257	5210	36651	5019	111776	5861	21874	7508.5	51152	4373	103356	25705	19042	4397	2413	40100	4617	2650	8565.5	3602	4204	5517	4715
94	Naive	3936	31223	8207	9686	17252.5	11267	15006.5	21505	54271	23178.5	19723	29750.5	22092	21260	646620	87691	305807	836974	10491	58841	10443	2795	6416	2992.5	10274	4570	5489	40240	5635	118925	6211	22443	6760	52640	4375.5	120640	26410	20581.5	4541	2447	37943	4696	2898	8450	3824	4642	5902	4416
95	Pfizer	1001454	515128	1.1624e+06	176340	33213	14675.5	570131	556201	771551	727700	636350	534701	619993	427341	815755	98714.5	323126	1015828	3965	559586	153526	17209	4253	15757	10898	3538	4987	38673	4477	108574	5417.5	22930	7178	58490	3444	100088	22919.5	9975	4136.5	2204	45325.5	4540	74415	37106	83950	17545.5	6096.5	3714
96	Pfizer	729318	398558	884528	133074	25662.5	10988	432948	433110	640546	467856	555407	393466	486160	344565	660692	81610	276930	841996	3123	462722	106288	19130	4687	16222	12058	3497	4963	41840	4518.5	116369	5765.5	22911.5	7874	58047	3616	104755	25049	10370.5	4562	2125	42109	4779.5	78231	46389	96126.5	18252	6948.5	4056
97	Pfizer2	1.07957e+06	842096	1.51421e+06	96363	139845	6140.5	703721	936866	854242	1223145	731488	902899	586327	668673	174840	20553	98187	298799	2622.5	513632	344886	13391	5422	11553	10495	3655	4946	40441	5910	109231	7310.5	22603.5	8681	58605.5	4584	88687	22610	8936	4285	2107.5	40255.5	4911	191786	119323	252434	31760.5	51519	4217
98	Pfizer2	1101640	881448	1612213	89708	139054	8053	746571	1011843	840952	1.22938e+06	763554	922766	574539	688726	178673	19806	103692	313614	2452	499986	359676	13649	5681	11999	11044	3676	4667.5	40269.5	6020	114012	7513.5	23549	8859.5	57038	4505	94067.5	23739	9132	4019	2238	42643.5	5047	207912	121656	256818	31467	54216.5	4071
99	Pfizer2-3	390252	352624	510238	53000	50539.5	12313.5	289800	335966	365054	461688	335759	367388	268472	244768	396134	45180.5	203882	953753	3369	275586	107356	7132	3520	7947.5	10041	3376	5327	36954	3956.5	101184	4571	20794.5	7719.5	54925	2858	85814.5	21324	8333.5	4617	2259.5	31290.5	4393.5	13461	11602	14274	6825	5803.5	4277
100	Pfizer2-3	315100	282498	406864	42135	40785	10673	229675	268709	316191	299241	261282	310630	217808	181753	322586	37104	176502	837036	2510.5	212244	88516	7278	3671	8470	10185	3375	4706	39501	3956	107674	4344	21293	7442	55999	3090.5	88032	22346	8238.5	4774	2085.5	30626	4490	13397	11449	15149	6709.5	5588	4417
101	Pfizer2-5	178567	137178	190443	29973	22790.5	8476	128896	134537	175359	174286	128850	153150	154069	88967	400167	46916	215659	824777	3127	185206	43886	4298	3687	4092.5	9127	3269	4424	33525	3676	98923	4197	19298	5763.5	49928	2750	83374	21109	9661	6630	2217.5	31163	4500.5	5463.5	6298	5333	4078.5	3730	3731
102	Pfizer2-5	113195	86367	127651	21775	16051	8066	74469	103305	120232	120256	87286	94980	82591.5	65991	276177	32503	170532	697880	2741.5	131966	30546	4502	3612	4314	9238.5	3358	4492	35912.5	3982.5	98367	4341	18485	6064	46288	3072	83295	20531	9539	7236	2290.5	31704	4365.5	5567	6019	5638.5	4408	3564	3576
103	Naive	3558	12982	4712	16250	6938	5352	12972	9310	24626	10880	17262	15350	12534	8193	86842.5	102192	69406	484189	4398.5	54260	8137	2652.5	3656	2573	3484	3153	4077	9164	3225	24128	3963.5	6967	6330	12675	2838	5028	8368	12144	3988.5	2160	18248	4176	2691	3165.5	2553	2554	3215	3308.5
104	Naive	3038	7334.5	3489.5	11221	4955.5	4958	9235.5	6785	20682	7769	11258	9912.5	9980	5043	68399.5	76739	49750.5	395043	2746	42293	7430	2693	3687	2639	4566	3149	3943	13307	3734.5	33647.5	4100	9394	5560	16019.5	2888	6479.5	10463	12527	3957	2118.5	18745.5	4539.5	2701	3076	2599	2492	3255	3257
105	Pfizer	845700	398222	876555	618064	48268	8141.5	605144	407671	730920	524865	675016	479081	740085	317677	514041	243940	71016	664456	3505	547019	134168	12359.5	4036.5	5980.5	5353	2925	4071	11135	4227.5	29248	5489	8901	6889.5	16013.5	3209	7023.5	9129	8450.5	4261.5	2030	29646	4599	44089.5	17398	31213	33066	5648.5	3384
106	Pfizer	581838	243240	572031	371898	27867	6601	365338	284157	476138	334539	429294	302433	465794	213570	369428	141736	49091	467488	2891	383988	76722	12436	4188.5	5867	5249	3119.5	4208	11346	4117.5	28265.5	5018	8818.5	6711.5	15836	3347.5	7135	9116.5	8646	4131	2178	31730.5	4403.5	42896.5	19201	33614	33378	5493.5	3430.5
107	Pfizer2	2620777	1920476	2705871	579716	249415	7236	1398054	2166027	1587825	2564307	1515970	1822450	1234071	1655954	422557	209598	84340	652942	4248	1268316	804725	75961	34382	75144	6600.5	3436	4236	20147	19770	40600	27561.5	20933	27082	28286	11858	7421	9262	9987	4424	2222	52138	5039.5	63453	38284	54796	29055	8217	3448.5
108	Pfizer2	2096899	1580735	2.42774e+06	412741	157299	6096	1087935	1854119	1267659	2.23908e+06	1.21648e+06	1460624	1003980	1260719	283943	136789	61032	484742	3354	975224	625650	80822	37501	75853.5	7638	3292.5	4402	23341	23873	46035	29973	22617.5	27490	30394.5	12460	7907	9991	10358	4299	2202	55991	5279	65596.5	36986	51495	26744	8074	3440
109	Pfizer2-3	1026220	669200	969544	386996	57952.5	8404.5	476328	628589	598619	779136	556629	506914	540115	439186	328788	224324	85032	1149722	2977	558171	167843	42914	21994.5	43493.5	4419	2986	4054	12212	6054	28550	10159	9559	10536	17071.5	4226	5803.5	8620.5	7366	4685	2057.5	32003.5	4443	7494.5	4178	4795	7144.5	3001	3294
110	Pfizer2-3	715347	456068	679974	226688	41518.5	7033.5	355431	492228	448000	523168	393608	389518	437639	330047	242974	157202	63951	940188	2727	403951	113001	45043.5	23914	43602	4788.5	2993	6324	12929	6538	30050	10026	10076	11126	18549.5	4320	5719	8729	7238	4966.5	1966.5	33560.5	5007	7891.5	4486	4845	7496	3272	3334
111	Pfizer2-5	410130	265051	323121	171519	23219.5	8153.5	190263	215778	263492	273153	216335	202150	225387	161698	238267	177853	84888	908835	3198	264734	52744	25172	13288	21043	3891	3000.5	3984	10822.5	4026	26501	5944	7887	7247.5	14759	3056	5339	8076	6905	4596	2073.5	25935	4503.5	4165	2941	3058	3854	3076	3629
112	Pfizer2-5	300674	195053	231869	113662	17052	6273	141681	165910	182350	177704	151172	152460	170136	118961	175870	129107	65675	754222	2678	212796	36031	26749.5	12878.5	24070	4386	3022	4129	10639	4052.5	25945	6233.5	7725	7081	15652.5	2832	5415	8250	7403.5	4688	1968	26767	4370	4035	2845	3161	4303	2940	3277.5
113	Naive	2452	2820	2548.5	2748	2922	11209.5	5274.5	2848	15663	3177.5	4883.5	6783	7644	2302.5	45610	17962	6738	44884	2017	72405.5	6522	2655	3384	2597	3770	3123.5	4583	9618.5	3215	22112.5	3884	6990	5121	12302	2807	4727.5	7292	8866	4256	2013	20791	4820.5	2722	4853	2833.5	3780	3368	5943
114	Naive	2666	2595.5	2723	2655	2920	7552	4132	2452	9977	3260	4085	7726	5339	2272	31194	10313	5038.5	28938	2033	62876.5	6718	2680	3590.5	2775	3539.5	3162	4397.5	8770	3182.5	21622.5	3950.5	6931	6368.5	10974	2684	4892	6860	8773	3949.5	2186	19480	4509.5	2773	4992	3047	3888	3482.5	5876
115	Pfizer	89107	43027	170276	3739.5	3316	8884	33632	77336	98875	129597	57479	105731	47557.5	49314	39493	11641	5111	26358	2374	132243	19593.5	16580.5	8186.5	16111	4742.5	3195	4770	12495.5	10383	29657	13237	10408	12565.5	15827	5907	7190	8108.5	9077.5	4092.5	2137	29167.5	4896	180126	136462	175936	42736	7829	8661.5
116	Pfizer	56005	22887	79535.5	3041	2974	5543	18978.5	44703	51029	57587	37450	61911	27706	22401	22376.5	9199	3828	11335.5	2041	99732.5	12214	16432	7965.5	16112	4728	3179	4945	12304	9181	29810	13063	9941.5	11767	15581.5	5200	6608	8119	9442	4100	1960	29839	5055	207706	149201	192894	50694	8991	9036
117	Pfizer2	194139	206518	263217	5783.5	5806	7522.5	52668.5	187724	112529	283581	73112	162671	63851	118254	17360	9157.5	4504	11342.5	2010	107702	46452.5	21636	8785	20738	3886.5	3174	3960.5	12338	11235	27117.5	15203	10731	13080	13705	6085	5757	6553.5	6497	3796	1969	20590	4779	169180	112855	200870	62026	31753	5949
118	Pfizer2	102118	165968	229528	4154	3765.5	5455.5	44572.5	133930	60859	228390	53902	130741	40979	70854	12260	5091	3573.5	7598	2148	69613	28176	22335	9809.5	21965.5	3949	2863	4110	12459.5	11241	27849	16332	10453	12026	13743	5543	5930	6776	6429	3939	1983.5	22130	4518	183358	122054	197255	62125	31527	5846.5
119	Pfizer2-3	51471	36748.5	56986.5	3340	2924	10417	19228	41542	36764	48353	37820	49338	25885	22696	38876	11450	4102	30500	1902	94533	9957	10003	6278	12929.5	3858	3072	4671	10546.5	6234	25636	8005	9341	11277.5	13694	3564	5464	6920	7035	3764	2028	23204	4664	25469	13018	16783	15930.5	4508	7161
120	Pfizer2-3	37978	23584.5	33320	2873	3041	5809	10318.5	21060	26304	28340.5	26837	30364	18236.5	12130	21424	6400.5	3644	23295.5	1671.5	76422	8662.5	10330	6268	14703.5	4044	3202	4457	10662.5	6472	27119	9305	9820	10669.5	14693	4055	5695	6830	7657	4028	1917	26918	4604	25112.5	13528	16910	16029	4599	7247.5
121	Pfizer2-5	3700	3600	4208	2678.5	3072	3330.5	3065.5	3695	7170	4851.5	4135	12927	3105	2734	3873.5	3483	3899.5	4915	2062	59623	6724.5	9028	6782	12661	4587	3349	5019.5	12602.5	6797	29647	8891	10894	9870	15844	4137	6198	7373	11253	4460.5	2173	26782	4800.5	12888	7922	8610	10240	4229	5206
122	Pfizer2-5	3198	2733	3017.5	2604	3048.5	3404	2713	2836	5320	3808	4102	16668	2772.5	2370.5	3565.5	3437	3767	3886.5	1847	47981	6675	9226.5	6945	12630	4476	3351	4868	12247	6375.5	29371.5	8691	10678	11099	16458	4341.5	6579	7511.5	11956.5	4307	2130.5	27447.5	4771	14295	8531	9142	10860	4252	5060
123	Naive	3717	11271.5	5018	8145	6046	9438	7463	10937	12823	15761.5	12474.5	10600.5	7141	7281	431969	76982	73693	76994	3889	53666.5	8373	2744	5828	2924.5	2699	3577.5	4634.5	4434	5403	8333.5	5430	5578.5	6034	4600	3717	5349	5044	18195	3371.5	2292.5	18586.5	4535.5	2503.5	2977	2812	2772.5	3006.5	3288
124	Naive	3754	10500	4485	8552.5	5814	9573	7118	11255	12451	15863.5	12544	9638	6862	7007.5	425102	72986	69871	73546	3961	43239	7453	2627	5866.5	3109	2867.5	3570	4967	4303	5577	9050	5950	6037	6101.5	4931.5	3758	5654	4896	18184.5	3321	2208	18308	4577	2596	3005	2605	2991.5	3111	3176
125	CoronaVac	20235	35054.5	50949.5	205548	4898	17363	56281	46802.5	65371	60659	51762	33472	44451	20855.5	879493	185089	80954	150359	5807	73169	11906	2684	3502.5	2809	2711	3036	4568.5	4105	4223	7038	4561	4590	6810	4776	2739	5328	4519	10456	3369	2045	19273	4604.5	2950.5	2881	3123	3351	2771.5	3827
126	CoronaVac	16960.5	24056	32487	146873	4731	14238	40778	33626	49843	42699.5	39218	26710	27587	16657.5	703997	145158	69510	112903	4737.5	43380	10266	2554.5	3595	2745	2737.5	3024	4579	4285	4173.5	7188	4475	4432	4990	4564	2635	5232	4410	10546	3325	2049	21070	4421	3190	2991	3238.5	3399	2674	3905
127	CoronaVac2	255491	329034	368590	305714	26825	189780	251453	367070	271581	392365	269136	261266	166850	218015	782262	160417	85040	130469	6398.5	185858	51845	3150	4987	3411.5	2868	3158	4917	4340	5170	7518	5147	5172	4848	4878	3154	5212	4653	11225	3241	2131	19177	4646.5	6962	9325	9867.5	4294.5	3261	16788
128	CoronaVac2	198545	274400	290572	216353	19936	143086	198733	261707	212256	315877	212282	189793	124216	157289	580148	120798	67306	92931	4839.5	158507	39847.5	3087	5275	3505.5	2869.5	3182	5185	4656	5300	7529.5	5042	5422	5945	4697	3407	5418.5	4927	12232.5	3435	2166	19369	4680	7509	9331	11147	4512	3162	17274
129	CoronaVac2-3	110844	156125	173854	416480	13865.5	137386	167936	159508	162029	198829	147660	118968	106647	97208	1.17998e+06	257666	121523	301445	9562	121674	21439.5	2784	5040	3091.5	2859	3354	5233	4425	5262	8234	5568.5	5668	6325.5	4834.5	3238	5948	4799.5	16338.5	3726	2227.5	22429	4547	2995.5	3142	3271	3410	2823	7278
130	CoronaVac2-3	93360	131244	151132	358218	12182	116151	130076	144714	141237	165414	115184	109466	90587.5	86072	1057119	225280	110786	249714	6648	102144	18552	2713	5149	3130	2950	3290	5227	4509	5266	8878	5393	5705	5643	4757.5	3451	5804	4982	16567	3619	2085.5	21190	4716	2667.5	3048.5	3509.5	3948.5	3032	8185
131	CoronaVac2-5	26429.5	51904.5	47585	217234	8128	55000	62402	51940	71188.5	62297.5	57831	48567	43485	29357	879379	180069	104993	202848	7331.5	95388	13008	2691	4184	2776	2767	3220	4601.5	4117	4746	7792	5137	5173	6505	4421	2992	5445.5	4868.5	13546.5	3414	2131	27949	4563	2654	2491.5	2610.5	3199	2898.5	4794
132	CoronaVac2-5	23652	42880	37313	184981	7468.5	49618	54678.5	42967	62543.5	58314	49963	40984.5	38275.5	25947	779576	161160	93913	177894	5614	95195.5	11841	2758	4358.5	2988.5	2831.5	3181	4976	4610	5053	8371	5247	5287	7083.5	4690	3245	5430	5077	14398	3515	2123	28750	4565	2744	2803.5	2761	3216	3048	4991
133	Naive	3416.5	11821	4797	6721	6474	11649	15196.5	8832.5	42676.5	10722	11666	16174.5	14947	8149	456094	482108	237770	284595	3732	68885	8295	2612	4278.5	2956	4956	3417	5830	20577	3973	60266	4888	11509	6184	21449	3214	7744	9511	14241	4007	2196	17718	4716.5	2798.5	5235	3280	4867	3846	5205
134	Naive	3182	11240.5	4244	6262	5536	11851	14550.5	8447	39213.5	9674	12611	13944.5	15472	7197	432794	461601	228812	263410	3404	61865	8232.5	2627	4467	2863	5404.5	3407.5	5835	22233	4294	61902.5	4886.5	12175	6258	24471	3162	8137	9429	14714	4251	2336.5	20302	4517	2838	5363	2973	4984.5	3970	5854
135	CoronaVac	4814.5	13758.5	9396	15932.5	5090	11858	16702	13157	35302	17635	15279	17728	15697	9958	377988	392678	218299	232546	3312	59283	9611	2868	3946	2916.5	4849	3174.5	5351	20102.5	4098	58736	4635	11481	5571	21823.5	2893	7367	9011	12708	3915	2172	22970	4802	3056	4925	3388	5145.5	3728	5909
136	CoronaVac	4550	14476.5	8365.5	15739	5516.5	11219	15541.5	11192	35276	16340.5	14325.5	19542	14952	8999	367558	378792	203843	210955	3162.5	52814.5	9564.5	2713	3986	2989	5135	3361	6133	21963	3865	61793	4264	12013	6209.5	22855	2951	8215	9769	13643.5	4174	2211	22023	4906	3242.5	4601	3446	5751	3659	5571
137	CoronaVac2	64830	88107.5	119081	202125	11704	29483	85265	82976	125198	112793	118298	89547	79725.5	54972	465226	491550	240091	270411	4812	103466	27404.5	2971.5	6110	3163	5789	3698.5	5797	20735	5239.5	58763	5627	12621	7554	21574	4503	8432	9731.5	21230	3927.5	2342.5	22621	4928	3964.5	8941	4590	19305	4654.5	6100.5
138	CoronaVac2	58075.5	79034	95064.5	196908	10393	26762	82030.5	77124	111906	104243	110239	87425.5	72214	47971	427051	440226	235678	243319	4210	94102	25120	2899	6078	3085.5	5829.5	3926	5937	21437	4845	65433.5	6038	12998	7756	21110	4327	8509.5	9956	20758.5	3929.5	2294.5	23603.5	4738	4123.5	9163	4870	20344	4777.5	6261
139	CoronaVac2-3	16251	30586	32762	153093	7369	28974	36322.5	30287	64748	34674.5	39649	38681.5	32810	18923	525675	501653	237362	300830	3850.5	66307.5	14085	2926	4615.5	2886	4890	3426	5441	20560	4266	62877	5224	11552	5973	20120	3350	7544.5	9479	16994	4140.5	2334	29859	4920.5	3117	5378	3792.5	5385	3924	5453
140	CoronaVac2-3	15139	29535.5	31824	137966	6703	29320	35873.5	26938	63913	34982	40499	34771	32012.5	17329	471261	461039	233559	265638	3300	62229.5	13498	2565	5239.5	2902	5205	3428	5928	21052	4256	64040	4988	12461.5	7326	22031.5	3447	8312	9381.5	16933	4073	2333	30694	5236	2914	5587	3208	5465	4140	5659.5
141	CoronaVac2-5	12062	27918	24189	117753	7162	21660	32314	23310	62105	32444.5	32787	40834	32173.5	20305.5	538093	538083	255636	317220	3749	70593.5	13248.5	2741.5	3983	2848	5412	3128.5	6120	23711.5	4143	68730.5	4991.5	12132.5	5608.5	21985	3085	8405	9945	11418	4136	2240	18055	4715	2993	5358	3559	5252	4073	6516
142	CoronaVac2-5	11382	29396	26294	128357	6247.5	21031	34929.5	25479	71078.5	32897	31935	33424	29473	18827	537006	548627	248706	324410	3806	64657	13121.5	2875	3839	2965	5522	3276.5	6043	23472.5	4076	66914	4672	12395	6163	23629	3354	7862	10168.5	11216	4187.5	2257	18291	4687.5	2930	5766.5	3252	5383	3928.5	6347
143	Naive	3366	16734	5081	6977	9445	14594	13131	13419.5	38906	34348	15772	52452	13037	16719	298207	125780	42755.5	484804	5241	63750	9206	2804.5	4118	2802	8215	3421	4889	17423	3885	40087	4518.5	10869.5	5714	15062	3169	10042	34203.5	11339	4449.5	2140.5	17265	4711	2632	3808	3054.5	3629	3382.5	3782
144	Naive	3606	14329	4769	6255	8129	14629	11353	11332.5	35567	29159.5	12748	40337.5	11925	13960	260268	118246	40039.5	450780	4685	65655	8485.5	2659.5	4405	2891	8548	3427.5	5797.5	18522	4042	39380	4910.5	10735	6739	15990.5	3297	10431	33689	10757	4438.5	2111	18512.5	4712.5	3008	4266	2857.5	3874	3597	3898
145	CoronaVac	6203.5	9715.5	11311	8222	3785	14500	11188	8938.5	14954	14406.5	9584	23199.5	7546.5	6269	59594.5	25004.5	13362	135028	2670	53631.5	7354	2874.5	4042	2917	7679	3393	4699.5	16389	3685	35940	4675	10074	6528	15078.5	2958.5	9499	28893	9479	4651	1955	26015	4732.5	4016	5261	5576	6556.5	3317	5021
146	CoronaVac	6421	10200.5	13513	9468	3624.5	16163	12716	10988.5	17069	16429	10425	24877	8397	6082	66717.5	26430	13478	143758	2632	42542	7623.5	2660	3635	2818	7783.5	3288	4836	17895	3862.5	38347	4715	10652	5814	15917	2990	9755	31005	9772	4477	2225	25144	4792	3987	5453	6172	7175	3555	5223
147	CoronaVac2	142102	191990	244446	80016.5	19338	341548	148893	181732	143580	227722	132750	149811	82503	113760	86343	34351	39746	156070	3568	106614	27125	3040	6547	3611	6449	3841	4940	12962	5470	29423	6289.5	10332.5	6982	12499	4387	7980.5	21451	19562	4164	2022	19224	4768.5	14411.5	19786	20743	60669.5	6587.5	36536
148	CoronaVac2	158088	198124	258685	84602	22233	370641	156725	200548	154864	238273	150936	155222	89209	118429	93008	38812.5	43269	171142	3358	95866	27995	3229	7330	3900	7761	3952	5640.5	16206	5967	37713	7279	12388.5	8971	15538	5236	9620	29082.5	23560	4355	2383	22260.5	5159	15468.5	20990.5	22993.5	63762.5	6640	38835
149	Naive	2784.5	2673	2982	2663.5	2949.5	3673	3366	3005	5371	3398	4354.5	6475	3464.5	2468.5	6690	4122	5299	9393	2188	52781	6378	28980.5	4448.5	2866	7786	3300	7275	29439	4846	67900.5	5452	14686	6742	27642	3747	12592.5	12596.5	13616.5	4517	2434	24648.5	6349.5	2970	4056	2909.5	4011	3328.5	3923
150	Naive	2574	2568.5	2632	2661	3120	4055	3214.5	2717	5909	3169	3969	6910	3886	2454.5	6519	3802.5	6011	10806.5	1734.5	48065	6564.5	32513	4780.5	2918	8661	3483	7827.5	32041	5018.5	74910	5787.5	16488	7829	28454.5	3629	11812.5	13572	14912	4552	2354	23845.5	6620	2838	4071	3235	3716.5	3493	4343
151	CoronaVac	2784	2899	3015	2842	3020.5	3644	4047.5	2896	5191	3696	4376	10462.5	3777	2381	9454	4294	6643.5	14621.5	2231	59039	6682	32481	4971	3096	8567.5	3432	6883	34593	4936.5	70705	5977.5	15964.5	7988	29571	3724.5	13186	13498	12981	4630.5	2327	25669.5	6509	3789	5922.5	5313	13047.5	3653	4000
152	CoronaVac	2764	2440	2993	2489	3042	3187	3960	2579.5	6888	3247	4067	7000.5	3991	2121	8675.5	3924.5	6023	12814.5	2190	62964	6860	34243	5530	3090.5	9142	3468	7297	36122.5	5638	82735.5	5813	17760	8194.5	32485.5	4423	14810.5	15653	14203	4891.5	2265	23870	6827	3733	6312	5299	15108	3637	4184
153	CoronaVac2	24596	54858.5	69290.5	5261	3174	23410.5	16344	54029	25605	84809.5	23173	50472	9064	12075	18947	6162.5	10149	21746.5	2261	44496	11502	22888	7138.5	4691	9782.5	3859.5	7840	31789	7999	72773	8121.5	17727	8742	28647	4315	14112.5	13993	17447.5	5384.5	2447	36247	6643	16167	24345	34716	40202	4313	62704.5
154	CoronaVac2	15284	37373	42110	2992	2990	14029	11174	38321.5	18459	52694.5	13185.5	39240	6119	6801.5	11015	4402	6061.5	13401.5	2075	49793.5	9417	24042	7475.5	4549	10018	3746	8600.5	34276	7492	78091.5	8256.5	17782	8307	31784	4672.5	14856.5	14811.5	18589	5336	2505	35716	7229	19343.5	28978	37049.5	47668	4534	72250
155	CoronaVac2-3	8148	16189	20474.5	3925	3143	4581.5	8756	16659	16970	22569	9110	23171	8649	3346	21359	5982	7528	70160	1919.5	43899.5	7757	23344	5089	3325	8048.5	3441	7507	29502	5440.5	66902	6082.5	14441.5	7072	25347	3766.5	11423	11989	12533	5095.5	2395.5	23530	6381	4934	7475	7265	8822	3662	11972.5
156	CoronaVac2-3	5382	20758.5	18120	3504	2829.5	4256	7407.5	16698	16581.5	21801	8526	25678	7016	2933.5	16917	4611.5	7378	82185.5	2154	64252	7013	26777	5068	3388	8630	3598	8363.5	30166	5563.5	68160	5975.5	15530	7724	28480	3508	12743.5	12841	12960	5221	2196	27686.5	6775	5076	7670	7636	9939	3713	12686.5
157	Naive	12922	5719.5	3441	7880.5	3930.5	39980.5	8890	5132	17932	7292	7417	10435.5	10972	4402	137571	36136	73771.5	632088	3081	72920.5	9042	2861	3872	2872	3325	3221	9473.5	7268	3750	16119	6457	6156.5	6646	8017	2959	5078	6592	8047	4387	1951.5	30903	4872	2746	3518	2785.5	2788	2927	4312
158	Naive	11028	5330	3662	6546.5	3620.5	31700	7015	4862	15646	5796	7208.5	10814	9037	3758.5	105116	28026	61622	548495	2746	72020	8148	2662	4102.5	2942.5	3331	3236	10130	7322	3719	16703	6996	6210.5	7431.5	8315	3032	5310.5	6913	8206	4602	2164.5	29735	4714	2417	3224	2586	2512	2970	4527
159	CoronaVac	34093	28128	37180	17517	4052.5	35695	21498	32351	31223	49091	23860	39828	19907	18042.5	130692	33967	63072	604199	2547	81366.5	13629.5	2832	4333	3011	3441	3140.5	10453.5	8031	3882.5	17018.5	7420	6566	6996	8482	3051	5141.5	6894.5	8810	4885.5	2170.5	29369.5	4960	3523	4719	4927	6799.5	3031	4715
160	CoronaVac	27863	22896	33523	13018.5	3846	31651	19326.5	26256	28508	38783	19554.5	36530	16163	16771	105631	28039	54957	528889	2872	74961	12143	2877	4312	3023	3595.5	3389	10626	7781	3817	17083	7634	6039.5	6279	8530	2944.5	5201	7191	8940	4549	2136.5	29695	4910	3640	4625	4825.5	6972	3262	4413
161	CoronaVac2	894257	1.16367e+06	1450894	314591	64810.5	282411	763593	1.31317e+06	724041	1623307	718392	1.0271e+06	500708	756584	368861	96850	119006	934700	2815	531809	565972	3051	4414	3607	4174.5	3260	10140.5	8417	4139.5	17721	7418.5	6658	6075.5	8637	3355	4998	6606	7780.5	4404.5	2164	21628	5036.5	10139.5	14297	16667	64957	3827	9093
162	CoronaVac2	580722	923985	1062352	212987	44504	198828	535103	1.02372e+06	530356	1224067	528947	655575	342627	520688	258548	62891	86042	740209	2993.5	381522	410835	3050.5	4729.5	3672	4155	3102	10596.5	8771	4289	19606	8103	6888	6299	8830.5	3271	5568	7126	8105	4400	2032.5	21331.5	4765	11830	15439	18335.5	64060	3920	9623
163	CoronaVac2-3	224943	352340	435327	98563.5	14433.5	133695	170669	362761	232757	485456	205698	350909	146956	214060	316642	84186	132099	1005210	3575	217344	166596	2826	5906	3191	3892.5	3729	10326	8416.5	5214.5	19116	9228.5	7831.5	7574.5	9181	4394	5541.5	7654.5	14258	4679	2215	21960	5056.5	3417	4523	4718.5	5180.5	3687	9264
164	CoronaVac2-3	160448	255623	331027	68472	11123.5	99817.5	126260	287658	188188	381293	158634	285819	91845	155700	234762	61619.5	107825	884532	3696	176442	124041	2992	5927	3209	4137	3828	10904	8927	5305.5	20372.5	9583.5	8031.5	8957	9434	4728	5701	7971	14614.5	4871	2318.5	23018	5206	3687	5364	5530	5947	3787	10034
165	CoronaVac2-5	65669.5	71571	89951	32985.5	5836.5	53164	43570	80014	68013	99001	62969	96661	44974	52690	226268	58014	104280	836718	3047	131769	44657	2882	4655	2913.5	3793	3178	10799	9346	3974.5	22617	8294	7766	5940.5	10591	3292	5226.5	7776	9343	4401	2082	19772	4838	2907.5	3915.5	3220.5	3018	3130.5	5292
166	CoronaVac2-5	49301	60491.5	76994	22439.5	5208.5	46856	33826.5	66136.5	57894	93827	45358	87377	33858	47331.5	149795	40150	75294.5	733978	2523	91991	35107	2720.5	4844	3113	4535.5	3387	12675.5	10579.5	4144	25315	8834.5	8189	7353	11934.5	3676	6058.5	8281	10566	4306	1996	22021	4736	2835.5	3956	3249	3354.5	3127	5311
167	CoronaVac2+Pfizer	2788556	2571670	2708458	819009	520824	35962	2081662	2.63709e+06	2285629	2772724	1952443	2495140	1679956	2254446	466018	168786	76147.5	643661	2649.5	1.72472e+06	1469420	28478	26799	27269.5	7937	5310	14434.5	20501	23525	32536	29333	24678	20114.5	21429.5	19010	6778	7916	11963	4674	2215	32277	9718	40247.5	20085	59841.5	107073	7773.5	5048.5
168	CoronaVac2+Pfizer	2742480	2365341	2.63629e+06	752871	504866	35129	2026346	2.59547e+06	2265370	2815369	1945995	2412659	1597706	2149189	455636	174014	66920	621422	3229	1.53919e+06	1428031	29078	26576	28252.5	8590.5	5378	14130.5	21574.5	23949	34738	30108	25540	19486	23024	18193	7130	8315.5	12229.5	4796	2113	33090	10076	41708.5	20575	61909	111851	7398.5	5183
169	PBS	2728.5	2359.5	2670	2460	2812.5	3658	2722	2521	4622	2961.5	3759	6183	2644	2099	6096	4514	4346	6179	2286	42363.5	6030	2471	2266	2415	2682.5	2717	3301	4131	2462	7228	2937	4039	3962	4745	2017	3366	3832.5	3229.5	3177	1805	9756	4077	2389	2029	2294	2048	2631	3265.5
170	PBS	2515	2271	2521	2324.5	2938.5	3332	2998	2255.5	3695	3277.5	3840.5	6865	2953.5	2191	6251	4554	4702	6775	1941.5	35152	6007.5	2514	2244	2441	2582	2577.5	3237	4311.5	2507.5	7720	2825	3775	3918.5	4581	2019	3381	3889	2992	3038	1963.5	11758.5	3826.5	2397	2052	2339	2380	2711.5	3432
171	PBS	2680	2261	2590	2358.5	2970	3682	2580	2581	4006	3063	3515	8957	2679.5	2213	3496	3857.5	3549	3341.5	2351	36817	5943	2605	2151	2493	2247	2804	3599	2693	2597	2943	2820	3507	3947.5	2788.5	1983	3219.5	3253	3817	3248	1874	15833	4227.5	2400	2585	2616	2769	2882	4056.5
172	PBS	2582.5	2339	2561	2323.5	2889	3544	2615	2631.5	3226	3051	3330.5	6528.5	2577.5	2165	3192	3279.5	3683	3533	2219	34623.5	5923.5	2535.5	2392	2600.5	2385.5	2716	3361	2713	2574	3206	2918	3385	4038.5	2802	2289	3187	3444	3837	3248	2031.5	12813	4049.5	2609	2321	2444	2606	3031	3462
173	PBS	2694	2263.5	2655.5	2362	2960	3327	2591	2698.5	3531	3035	3306	5799.5	2414	2027.5	3163.5	3298	3329	3354	1637	49216	6159	2477.5	2162	2607	2191	2771	3425	2354	2473	2278.5	2904	3229	4221	2461.5	1933	3078.5	3279	2819	3158	1904.5	13927	3967	2807	2194	2670.5	2572.5	2978	3337
174	PBS	2588	2372	2623	2526.5	2806.5	3446.5	2413.5	2691	3706	2750.5	3247	8134	2858	2084	3063	3453	3032	3192	2021	43068	5905	2502	2051	2459.5	2224	2712	3134	2392	2317	2226	2767	3215	4539	2301	1930.5	2873	3026	2871	2923	1620	14211	3980	2531	2127	2325	2094.5	2794	3313.5
175	PBS	2483	2320	2936	2308	2789	3301	2535	2486.5	3104	3082	3732	7045	2745	2103	3188	3376.5	3187	3398	2106	50043.5	6073	2582	2037.5	2612	2263	2880	3562.5	2460.5	2548	2380	2800	3302	4603	2412	2001.5	3068	3228	2870	3111	1831	13441	3942	2542	2166	2415	2383	2830	3288
176	PBS	2606.5	2378	2669	2406	2989	2979	2718	2506	3478	2993	3724.5	8408	2729	2182	3192.5	3503	3197	3244.5	1996.5	51815.5	5923	2444	2231.5	2352	2251.5	2792	3347.5	2526	2503.5	2376.5	2761	3347	4469	2351	2164	3164.5	3160	2819	3016	1801	11901	3879	2456.5	1859	2408	2454	2703	3212.5
177	PBS	2634	2359	2521.5	2538	2799	3222	2778	2569	3493.5	3337.5	3391	10013.5	2591	2230	3104	3458	3392	3100	1849	43669.5	5778.5	2613.5	2175	2666	2210	2848.5	3226	2408	2428.5	2386.5	2906	3294	4190	2337	1902.5	2972.5	3089	3021	2996	1866	12319.5	4045	2596	2114	2612	2265	2734.5	3187
178	PBS	2275	2269.5	2419	2404	3056	3445	2790	2651	4072.5	2867	3688	9545	2430	2097	2982	3598.5	3527	3289	2030.5	43534	6174	2539	2080	2558	2092	2728	3168	2414.5	2453	2510	2796	3310.5	3491	2377	2064	3044	3256	2930	2957	1940.5	11271	3910	2625.5	2140	2382	2208.5	2722	3073
179	PBS	2699	2222	2570	2340	3119	3426	2660	2587	3557	3237.5	3639	5663	2691	2161	3488	3382	3055	3230.5	2073	44247	6314.5	2619	2125.5	2635	2274	2709.5	2927	2362.5	2566.5	2440.5	2705	3164	4150	2395	2059	2978	3239.5	3028	3061	1741	12496.5	3944	2555	2292	2552.5	2443	2647	2983.5
180	PBS	2813	2400	2582	2320.5	2697	3308.5	2761	2531	3351.5	3033	3709	6544	2683.5	2016	3116	3124	3216.5	3219.5	2180	50841	5843	2697	2177	2521	2178	2844	3292.5	2381	2368	2352	2903	3171.5	4280	2386	2076	3098.5	3222	2851	3133	2025	11412	3971.5	2619	2209	2655	2344	2579	3326.5
181	PBS	2469	2434	2516.5	2654.5	2988	3655.5	2486	2456	4000	3233	3603	7472.5	2895	2142	3549	3486	3266.5	3380	1831.5	55874	6220.5	2685	2172.5	2373.5	2240	2724	3351	2520	2453.5	2270	2934.5	3223.5	4737	2397.5	2011	3191.5	3083	2941	3016	1873	13477.5	3813	2404	2269	2445	2457	2794	3143
182	PBS	2899	2180	2402.5	2614	2939	3280	3144	2435.5	3191.5	2881.5	3269	6901	2449	2306	3643	3508	3232.5	3219	1773.5	45849.5	6095	2531.5	2178.5	2424	2115.5	2731	3275	2358	2431	2436	2874	3124	4731	2453	1947.5	3080.5	3146	2951	3062	1740	10018	3885	2676	2076.5	2442	2305	2880	3174.5
183	PBS	3028.5	2123	2407	2471	2924.5	3333	2666.5	2693.5	3333	2914	3807.5	8500	2658	2273	3326.5	3519	3298	3496.5	1817	53080	6126	2554.5	2128	2476	2194	2849	3067	2350	2412	2347	2726.5	3182	4817	2366	2047.5	3102	3296.5	3030	3110	1844	8834	3845	2535	1876	2510	2369	2701.5	3270
184	PBS	2718	2307.5	2562	2375	2703.5	3390	2574.5	2739.5	3728	3076	3577	6956.5	2329	2220.5	3596	3223	3217	3253	2131.5	46104.5	5983	2543	2236	2553	2159	2784.5	3340	2540.5	2492.5	2446	2967	3321	4189	2495	2125.5	3010	3180.5	2968	3024	2040	10173	3903	2424	2124.5	2518.5	2492	2670.5	3082.5
185	PBS	2626	2556	2873	2197	2776	3241.5	2754	2688.5	3403	3339	3547	6810	3162	2128	3062	3541	3398	3533.5	1894	43737	6396	2591	2160	2566	2337	2780	3171	2480	2567	2425	2706	3215	4771.5	2395	2127	3096	3315	3044.5	3070	1907	10342	4115	2541	2116	2528	2220	2852	3313
186	PBS	2602.5	2305	2424	2726	2806.5	3327	2617.5	2529	4005.5	3170	3578	7659.5	2707.5	2251	3152	3180	3282	3047	1746.5	45540	5873	2522.5	2084.5	2541	2136	2751	3289	2474	2527	2624	2772	3249	4576	2508	2122	3045	3445	3051	3098	1693	10026	3846.5	2596	1895	2705	2290	2687.5	3270
187	PBS	2635.5	2493.5	2771	2401	2761	3530	2860	2594	3402	3225	3752	7302	2555	2070	3434	3508	3604	4202	2144	46586	6237	2423	2172	2371	2231	2691	3331.5	2307.5	2503	2042	2711	3171	3618.5	2348	2035	2898	3212	3072	3064.5	1813	4763	4059	2497	2126.5	2520.5	2234	3055	3038
188	PBS	2631	2268.5	2674	2306.5	2864	3232	2341	2471	3155	3374	3323	5160	2493	2263	3240	3312	3185	3168	2097.5	38640.5	6041	2611	2075	2446.5	2295	2808	3103	2474	2546.5	2246.5	2707.5	3288	3522	2364.5	2014	3072.5	3065.5	2982	3057	1890	9837.5	4029.5	2744	2083	2589.5	2202	2899	2957
189	PBS	2499.5	2228.5	2446.5	2390.5	2935.5	3311	2627.5	2564	3567	3244.5	3424	4852	2695.5	2174	3286.5	3433	3341	3159	2015.5	40276	5934	2581	2114	2556	2224	2672.5	3309.5	2358.5	2487	2389	2798	3242	3914	2451	2081	2965	3183	3007.5	3211	1960	10541	3765.5	2520.5	2095.5	2450	2178	2763	3121
190	PBS	4200.5	6386	5943	3212.5	3280.5	5656	4767	6202	9052.5	8267	7452	11463	5315	4789	4760	4424.5	3763	6579	2059	45727	8989	2573	2137	2467.5	2130.5	2664	3161.5	2364.5	2447	2407	2645	3285	3952	2392.5	2004	2979	3231	3312.5	2987	1880	9844	3902	2479	2075	2378.5	2280	3002	3136
191	PBS	2668.5	2413	2750	2248	2577	3209	2660	2554	4086.5	3213.5	3761	8970	2672	2208	3607	3217	3280	3197	2037	38524	6012	2518	2150	2497.5	2279	2828.5	3510	2435	2612	2478	2933.5	3304	4286	2606	2221	3005	3208	3346	3185	1875	11796	4079	2533	2034	2471	2428	2554	2976
192	PBS	2413	2335.5	2639	1987	3027.5	3234	2636	2614	3474	3090	3804.5	5697	2618	2252	3518	3432	3186	3326	2157	40213	5953	2428.5	2120.5	2413	2258	2722	3266	2374	2526.5	2585.5	2793	3348.5	3873	2571	1988	3079	3133.5	3225	3107	1770.5	9298	3888	2563	2088	2431	2340	2776	3165
193	Naive	2564	3330	2710.5	2449	3147	3635	2749.5	2958	5038	3589	4464	7770.5	3221	2529	3889	4131.5	8129	9699.5	2165.5	38959	6327.5	2688	5939	3098	5744	3592	5146	12356	5083.5	26031.5	5622.5	9895	7133	11865	4416	8080	17468	17478	4050	2292	27139.5	4880	2897	5577	2945	68381	3975.5	10004
194	Naive	2680	2865	2598	2430	3060.5	3665	2675	2775	3762	3284	4062.5	8109.5	2607.5	2346	3380.5	3624	5531	3587	1713	27395	6171	2853.5	6259	3171	6832	3850	5165	13815	5298	28882	5984	10889	8724	13202	4474	9092.5	20791	18665	3978.5	2215	28165	5158	2621.5	5765	3145	72997	4069.5	11611
195	CoronaVac	2862	3255	3372.5	2532	2920	3381.5	3683	3538	8298.5	4596	6591	11213	3801	2357	11316	6715	6710	12945	1963.5	35259	6448	2969	5714.5	3552	5959	3510.5	4802	12168	5136	24894.5	5859	10065.5	6566.5	11159	4097	8082	17061	16685	3864	2169	29656	5164	5325.5	8811	7485.5	83064	4038.5	35914
196	CoronaVac	2592.5	2550.5	2847	2641.5	3055	3266	2690	2824	5484	3387	4337.5	9403	2791	2281	5290	3962.5	5826	6234	1928.5	27478	6355	2902	5613.5	3379	6501	3622	4859.5	12662	5227.5	25153	5669	10088	7759	12047	4008	8330.5	18391	17615	4123	2097	30084	5031.5	5390	8334	7609	81322	4490.5	39133
197	CoronaVac2	18311	34366	48669	21238	2853	49887.5	22268	32796.5	41466	46934	36047	44175	16743	14255	13861	6243	4184.5	7180	1904	61823	9661	3022	4796	3474	5376.5	3337	5093	10067	4450.5	19734	4968	7950.5	5933	9696	3409	6496	13057	11274.5	3690.5	2033.5	18967	4918	15375	17242	32012	178422	4971.5	148635
198	CoronaVac2	7393.5	16405	28664	8376	2932.5	17810	8806	17813	18970	25590	18065	29765	5747.5	6496	6743.5	3726.5	3794	4042.5	1827	41152	8131.5	3014.5	5222	3605	5800	3393	4977	11101	4466.5	21719	5272	8565	5947	10173	3616	6875	13813	11774	3549.5	2227.5	21545	4895.5	16242	17610	30489.5	160124	5179	153763
199	CoronaVac2-3	3278.5	8942.5	9098	10233	3091	14459	6240	8303.5	14064.5	10945.5	9512	20513.5	5241	4273	38053.5	14000	7780	27397	1905.5	61739	7417.5	3128	6572	3629	6048	3859.5	5952	11596	6280	24403.5	6515.5	10483	7866	12224	4499	8120	16592	19680.5	4263	2198.5	24390	5231	5465	9936	8402.5	106003	5139.5	216540
200	CoronaVac2-3	2626	4843	4299	3665	2750	6338	3701	4018	7788	5474	5150	13907	2888	2551	19340.5	6317	4935	10909.5	2036	45262	6872	3170	6677	3543	6375	3944	6346	12039	5964	25159	6566	9937	7331	12178	4541	7997	15813	19254.5	4240	2373	22583	5298.5	5692	10040	9015.5	106154	4868.5	230854
201	CoronaVac2-5	2619.5	5107	3335	5822.5	3122	4915.5	5254	4402	16801	5077	7328	10031	7028	3057	37026.5	15493	7925.5	30821	2192	37870.5	6981	2939	6668	3813	6271	4107	5614	12403.5	5677	27495	6586	10748	8161	12490	5175	9357	17024	20852.5	4621.5	2310	49359	5330	3601	6712.5	4189	84784	4188	94630
202	CoronaVac2-5	2677	3134	2900	2691.5	2798.5	3731	3733	2912	9434	3838	5069.5	10312	3568	2337.5	19017	7901	6760	13581.5	2249	38664	6482	3183	6695	3669.5	6870.5	4106	5802	14078	5783	28641	7093	11248.5	9116.5	12577	5338	9737	18699.5	20671	4688	2354.5	47791.5	5536	3649	6729.5	4191	93419	4468	95870
203	CoronaVac2+Pfizer	497766	525344	495972	140784	81747	3891	263565	599562	388023	679735	269134	476444	330221	400041	27812	9279.5	6536	11956.5	1979.5	280541	232735	27964	23343	23034	13747	5616.5	5161.5	21004	20715	32941	24533.5	20805.5	15832	19996.5	13635.5	7838.5	13168	15410	4132.5	2135	30227	9713	89343.5	32288	93811.5	566545	20854	51358
204	CoronaVac2+Pfizer	266541	332306	344451	65849.5	36996.5	3533	198647	363851	225446	459153	180836	251988	138913	243628	13821	6701	4625	7810.5	2004	148804	119022	28628	23317	22598	13774	5657	25396	21552.5	21407	33469	25428	21790	16228	20683	14195	7811.5	13664	14417	4187	2177	33057	11069.5	84930	30764.5	90727.5	520455	19917.5	44574
205	Naive	4039	19169	5274	24325	8367.5	78481	75570	15128	168971	26820.5	45241	19167	70306	13668.5	533121	130025	129225	157826	10951	76518.5	10519	31675	41236	14693	10899	4970	8204.5	36716.5	106148	79290	276819	21762	9949	33405	6851	18098	29201	31625.5	4432	2848.5	43110	6359	2709.5	6503.5	2938	3690.5	3905	4328
206	Naive	3980	18689	4738	26344	8219	74748.5	73233	13751.5	167651	27517	41605	16747.5	72335	12204	520788	129282	121455	152813	10261	68485	10002	30594	37937	13298	10639.5	4861	8408	35776	105574	83450	280191	20513	10113	33071	6743	18058	28421	30891	4393	2816	38270	6323	2615	6147.5	2690.5	4066	3985	4113.5
207	CoronaVac	13745.5	31431	26684	75843	7013	57856	69628	36077	133323	55293	55494	26934	83882	25958	430355	92122	86183.5	93561	6892	64326	9575	28109.5	41280	14624	10988	4576	8444.5	34639	101891	75286	263858	20999.5	8841	35007	6179	16958.5	26993	27258.5	4260	2510.5	34933.5	6007	4387	9048	5591	6162	3931	4149
208	CoronaVac	14135	33665	29216	78635.5	6880.5	57465	76697	41127	146897	61954.5	58212	29251.5	90521	27886.5	416818	106019	86678	91777	6241.5	55584.5	9584	32543	46148	14724	10685	4570.5	9133.5	34944.5	108102	78007	279282	20436	9869.5	32860	6319	17515	28186	28824	4367	2785	37042.5	6277	4352	9575	5512.5	6710	3778	4178.5
209	CoronaVac2	178936	266600	269868	158718	26434	201200	225641	218924	307491	315998	183075	146168	205230	137522	634859	147510	120263	139178	11194	129819	33097	28443	37401.5	13608	10027	4524	10031.5	32001	89716	71955.5	259001	20116	9084	29790.5	6019	16683	25700.5	27239	4259.5	2784.5	28308.5	5805	5174	8706	6119.5	7195	3704	8961.5
210	CoronaVac2	208938	283222	315989	176127	29600	220767	262514	263869	349144	351755	193494	167669	221995	150863	670716	159562	121219	147811	10515	146344	38073	26782	34991	12604	9121	4237.5	10865	31024.5	93388	68254	231580	19409	10284	29333	6092	16255	24116.5	26160	4157	2657.5	25956	5603.5	5565	8896.5	6433	8587	3875	9705.5
211	Naive	14560	17444	4654	40329	7152.5	31274	24647	16667	52556	22449	21561	17844	31365.5	10106	678883	243734	28881	329216	3724.5	88195	9331	2837	8363	3189.5	10692	4017	6468	32635	6919.5	77665	8217	20449	9624	33004	5266	16384.5	34850	24328	3841	2499	28282	5657.5	2583	5678.5	2828.5	4563.5	3572.5	4266.5
212	Naive	19346	18834	5129	55081	7597	43831	28589	20224	59180	26179.5	23736	16194	37743	11114	909432	329959	25851	438218	4740.5	86292.5	8843	2902	7708	3198	10704	4119	5710	33294	6678	74368.5	7410.5	20183	8856.5	34503	5148.5	17024	35947	24012.5	3781.5	2476.5	24852	5323	2780.5	5563	2926	4834	3666	4267
213	CoronaVac	61878	13071	6565	163248	5467	27314	50499	14211.5	73831.5	18927	40915	15991	75616.5	8410	659740	245344	18820.5	289007	3077	115870	10215	2850	5481	3257.5	10657	3632	5706	34315.5	5131	77295	6092.5	18889	7228	33797.5	3898	16379	33619.5	16138	3539.5	2298	39712	5433	2823	4084	2811	24537	3537.5	3996
214	CoronaVac	76953.5	18401	7767	197382	5646	32842	53976	17767	94803.5	22514.5	48702	17937	90018.5	9153	812140	290707	18233	364355	3631	122850	11049	2891.5	5808	3063	10701	3673	5376.5	33193	5165.5	77366	6042	18721	6718	34947	3780	16706.5	35219	15422	3506.5	2399	40131	5001	2969	4405	3062	25461	3493	4435.5
215	CoronaVac2	76437.5	31432	54770	135127	5247	22326	48553	28077.5	86694.5	50532	60775	42785.5	74655	22396	529310	200532	21983.5	234126	2950	145764	13280.5	3089	6455.5	3129	10116.5	3731.5	6354	30824	5908	73267	6517	18373	7675.5	33591	4275	15978.5	32816	17340	3578.5	2338	24595	5007.5	3032.5	4684	3476	20349	3348.5	5360
216	CoronaVac2	118908	43148	80236.5	212449	6163	30599	71499.5	40851	128303	73431	85176	56864	113500	31763.5	790060	281740	20340	350076	3067	174422	15954	3093.5	6844	3236.5	10706	3861	6448.5	31945	5476	74517.5	6902	18643	8019	32436	4387	16117	33352	18048	3597.5	2451	23632	5259.5	2937	4783	3637	20620.5	3579.5	5398
217	CoronaVac2-3	117696	28506	32466	207968	6089	31080	68312	23294	95874	37922	73789.5	36670	121461	17381.5	802072	306964	17353	382782	3057.5	188346	9620	2690	4028	2964	8872	3264	4791.5	27510	4038	62499.5	4770	15511	6769.5	28771.5	3087	13438.5	27419	11969.5	3464.5	2253	23915	4600.5	2823.5	3464	2948	12266	3204	4161
218	CoronaVac2-3	92507	22583	23628	163403	5622	24040	54506	19028	86885	31823	57551	27176	86464	13778	653841	232558	15895.5	298867	3256	154766	8979	2651	4521	2651	8901	3365.5	4754	25949	4213	60437.5	4721	15875	6090	29184	3235	13315	28861.5	12206	3404.5	2367	20231	4737	2620	3972.5	2846	13525	3122	4497
219	CoronaVac2-5	75797	22280.5	15614	136703	5609	29045	46548	17069	69121	28612	45189.5	20479	70212	12970	781354	267645	14779	352699	2778	144507	8039	2615	4426	2728	8809	3313	5017	26473	4240	63531.5	4888	15375.5	6498	28441.5	3404	13368	28723	12669	3580	2039.5	20588.5	4549	2873	4011	3198	9776.5	3441	4344
220	CoronaVac2-5	56662	16300	12666	106196	4897.5	21798	32521	15106	55161	21362	35993	17754.5	58156	10793	590545	205364	14196	279456	3021	120287	7729	2692	4645	2882	9606	3254	5129.5	30901	4430	64272	5108.5	17791	6408.5	32128	3518	14338.5	30804	13247	3344	2176.5	20880	4614	2683	3897	3195	9981	3288	4121
221	CoronaVac2+Pfizer	2586337	1498260	1876889	971490	274720	33859	1367214	1343397	1064953	1823361	1.43938e+06	845693	1.45265e+06	1245020	1.19395e+06	459397	21874.5	399564	3803.5	1569527	330162	7297	10443.5	8356	9911	3618.5	5033	30079.5	7216	66888	9967	19633	9905.5	33693.5	6493.5	14009	28698	15773	3373.5	2268	26305	5298	16899	29758.5	40920	26930	4291	3904
222	CoronaVac2+Pfizer	2.146e+06	1.27657e+06	1.60317e+06	647458	173878	18200	1208043	1081658	970488	1505585	1222627	767818	1306005	925331	926738	350699	17667	265424	3272	1.38786e+06	265620	7590	10308.5	8917	9522	3920	5098	31257	7134.5	66637	10195	21015.5	10942.5	31456.5	6374.5	15194	29386	16776	3337	2329	28181.5	5171	20037.5	34091.5	46808	31220	4054.5	3765
223	Naive	45541.5	51791.5	43831.5	156931	11325	58670	283220	68461	497844	127166	142992	50868	217872	18502	2030004	1.04299e+06	384375	938084	15341	154896	13522	3173.5	5933	3918.5	40409	3784	16528	154450	5436	307398	6208	66641	8200	138993	4155.5	61871.5	90201	20436	3944	3339	50260	5530	2603	3391	2896.5	4480	3341	6115
224	Naive	29370	38441	29575.5	117311	9690	42423	249365	54953	455320	85377	117568	39558	187854	13562	1697978	847841	309724	744550	11300.5	137111	10914	2954	6418	4289	41982	3809	16772	156284	5292	311501	6118	67946	7791	128772	4211	58093	88697	21566	4220	3528	52592	5566	2715	3823.5	2775	5106.5	3284	6363.5
225	CoronaVac	70263	133723	96023	223708	60437	60172	299958	113356	524668	191960	186887	99263	268383	72226.5	1913143	991396	414463	890884	46047	82264	18842	2987	8088	4351	40577	4635	14279	156953	6118	310443	7005.5	67612	8068	131827	4908	54321	85694	30532	3766	3415.5	19293.5	5160	2893	5192	3844	5247.5	4728	8002
226	CoronaVac	40452	108651	65858	155125	48847	40793	247852	81848	469286	141992	145073	75861.5	213386	55780	1506439	749292	339510	663596	34889	67577.5	14474.5	2801.5	8250	4375	40713	4673	15524	154433	6564	310917	7497.5	68422	7858	133477	5427.5	60887	85705	31989	3764	3634.5	21573	5084	3036	5888.5	4064	5561	4969	9248
227	CoronaVac2	293139	327974	446766	321318	27630	243757	432968	352960	679962	494788	364833	380892	382432	255408	1780013	957468	343356	825560	13313	224196	51120	3183	5540	5038	40418	3617.5	20110	155300	5034.5	312612	6105	65224.5	7325	131356	4202	53303	82154	14309	3756.5	3110	40987	5475	8955	10276	15150	18211.5	4828.5	33118
228	CoronaVac2	189944	218108	312356	227443	17233	178718	365104	267997	573595	367582	268830	267218	304669	174978	1426552	735152	265344	648905	8829	170175	32619	3218	5951	5166	40743	3575	22648	160711	5344	299198	6799	65562	7575.5	130268	4354	59917.5	86890	15900	3895	3237	43319	5779	12893.5	15664.5	22539	28921.5	5708	51599
229	CoronaVac2-3	84986	118861	127394	196130	17286	96332	298612	129246	509819	184044	185110	136012	247799	74104	1.60994e+06	837711	324242	832979	15301	89769.5	19379.5	2865.5	4858.5	4145.5	41118	3587	15663	151291	4372	298402	5799	65481	7091	133368	3907	59745.5	85313	15826	3590.5	3227	18910	4976	3442.5	4318	3780	6003	3606	16767
230	CoronaVac2-3	61269.5	91508	106280	151637	14476	70470.5	259409	96189	466000	149352	159343	103514	224976	56976	1305136	684747	278980	654899	13422	80741	16705	2703.5	5312	4380	42211	3565	16055	154416	4734.5	303777	6106	65583.5	6405	132867	3843	59878	88291	16464	3852.5	3262	19452	5270.5	3378.5	4644	3998.5	6922	3711	19214
231	CoronaVac2-5	54891	86789	68660	161638	9222.5	66049.5	262456	87532	446932	138935	139712	61672.5	219424	25681.5	1806628	924300	341759	868143	12824	141795	14586	2884.5	4367	4044	42168.5	3305	35526.5	147703	4292	302270	5358	65426	6887	132479	3460	60859.5	83402.5	15203	3863	3244	44210	5214.5	2792	3322	2765.5	4340	3135	11168
232	CoronaVac2-5	46931	53002	58206.5	144617	9108	57198	242048	68765	447338	112412	118916	58141.5	222395	23125	1534963	795321	302088	721702	11106.5	141332	13706.5	2957	5165.5	4057	39619.5	3323.5	39027	160021	4485	305231	5977	65966	6719	133677	3572	63261.5	86885	16233	3982	3248	46455	5152.5	2792	3570.5	2986	5569	3274.5	13357
233	CoronaVac2-6	3299361	2767223	3432040	1131500	746108	47849	2475924	2922008	3153667	3.20153e+06	2.38002e+06	2752269	2.19327e+06	2.48207e+06	1626954	785120	298774	693578	12798	1654141	934817	11726.5	14007	14396	45565	4033	30379	163653	11124	316882	14467	73838	10966	146322	9169	58441	87163	18323	3902	3459	52162	6088.5	77345.5	28391	90281	16593	71888	12910
234	CoronaVac2-6	2761953	2385934	3068725	956775	561892	35874	2110168	2479496	2535663	2889860	2112173	2.2878e+06	1844179	2118488	1326735	622394	248540	538018	10008	1.3931e+06	719399	13273	14759.5	15632.5	45092	4163	35251	174250	12212.5	319440	15537	75901.5	13073	145588	9565.5	58647	90188.5	18823	3911.5	3532.5	54156	6516.5	81324	31551	95308.5	16575	77523	13187
235	Naive	3580	5019	4655	6055	3392	5184.5	24688	4740	69860	6359	14450.5	8940	30899	4210	18161	12181	4563.5	44181.5	2057	24225	6836	2809	5339.5	2959	12825	3561	6133	46872	4965	120668	5754	23883	7319	44946	3974	17440	21360.5	15710.5	3765	2334	38638	5122	2928.5	5527	3125	3423	3841.5	6687
236	Naive	2856	3396	2882	5496	3090	4465	23341	3154	57668	3587	13237	6513	30604	2740	12944	10430	4643	36393.5	2290	27131.5	6534.5	2748	5639	2948.5	13810	3620.5	6116	48498.5	4753	133054	5473.5	24927.5	7321.5	51824	3932	16058	21775	16676.5	3840	2282.5	41075	5089	2929.5	6062	3050.5	3354	3790	6228.5
237	CoronaVac	2552.5	2902	2884	7488	2837	4612	25437	3068	64707.5	3452.5	15417	8470	32361	2623.5	18989	12170	4325	52586	2352	29933	6432	2796	4138	2856.5	11546.5	3229	5101.5	40710	4031	107888	4664.5	20870	6820	41536	3396	14785	19114.5	12682.5	3325.5	2060	27931	4771.5	3302	6762.5	3401	10756	3467.5	5105.5
238	CoronaVac	2745.5	2511	2690	4545	2959	3733.5	21566	2949	54801.5	3039.5	11283	6933.5	21671	2385.5	11708	7727	4229	26911	2091	29693	6083	2763	4050	2869	12090	3340	5168	41620	4304.5	107118	4807	22485	6422.5	40771	3738	15271	19429	13227.5	3523	2036	28780	4769	3127.5	6860	3608.5	10942.5	3684	5300
239	CoronaVac2	28968	63786	65124	28529	2888.5	28180	42364	60777.5	74376	81125.5	29730	37811	35021	40117	15711	12164	3778.5	40871	1775.5	25556	9353	3342	6238	3791	12010.5	3434	6206	44896	5724.5	110898	7312	22755.5	8225.5	44248.5	3872.5	16139.5	19720	13116	3624	2099	28710	5038	8875.5	12557.5	16002	160584	4141.5	23809
240	CoronaVac2	21225.5	52007	51311	17163.5	3158.5	19997	31815	48500	65054	64722	27580.5	29210	26014	18373	12692	8780.5	3608.5	22423	2095	31449	8439	3342.5	6285.5	3776.5	12659.5	3492	6523	48330.5	5914.5	121167	7119.5	22717	7913	49205	3910	16510.5	21703	12989.5	3701	2029.5	30411	4635	9202	13067.5	17343	165574	3926	27097
241	CoronaVac2-3	2755.5	2646.5	2770	2627	2907	7383	7659	3062	16500	3485	5764	9392	9110	2270.5	4581.5	4759	5153.5	33093	2009	47685	6615	2888	6781	3143	13664	3955	5220	46784	6005	131428	6752	25412	10092.5	51102	4704	17962	23818	20876	4346	2476.5	21106	4647	3130	6447	4508	17983	3906	8790
242	CoronaVac2-3	2675	2723.5	2697.5	2653.5	2926	9623	8860	2882	18839.5	3375.5	5977	6613	8228	2283	4337	4736	4855.5	29179	2189	33549	6222	2887	7075	3325.5	14621.5	3990	5343.5	47213	6050	130113	7194	25175	8864	52092	4904	19036	22834	20758.5	4210.5	2173.5	23864	4665	3094	6222	4215	16074.5	3822	8039.5
243	CoronaVac2-5	2525	3883	2499	2946	3047	5172	11631	3446	25340	4262	7535	6896.5	11472	2601.5	5897	5905	9567	38840	2332	41910.5	6556	2718	12145	3406.5	13292	5687	5180	44337	8983	121932	8873	29094	10539	48572	7531.5	17800	22549	39790	4107	2816.5	23429	5135.5	3058	9855.5	4476.5	9338.5	6697	5028.5
244	CoronaVac2-5	2391.5	3956	2842	3010	3448.5	4388	11691	3519.5	31867	3855	7523	10414	14973	2970	5580	5830	9255	36759	2326	48303.5	6322	2930	11181	3351.5	12938	5526	5284.5	45335	8141	121077	8870	27887	11373	49156	7554	17614	22125	39443	4069	2651.5	23297.5	4916	3032	9826	3907.5	9097.5	6674	4962
245	CoronaVac2+Pfizer	244686	303543	364139	44210	38848	30768	165789	296951	181878	421556	163501	232038	149058	282352	22117	7911	4478	35974.5	1910	116427	62281	40678	46160	47108	18909	4385	7777	60400.5	50036	148778	67133.5	35488.5	29886.5	60775	27980.5	20055	23844	19629	4214	2268.5	41092	7628	45874	36660.5	60561	523564	9411.5	5235
246	CoronaVac2+Pfizer	184390	282784	347875	36703	31076	22859	165194	296868	167606	465251	140523	234032	112696	258768	12572	6653	4707	29307	2045	103028	78503	40698	50430	49011	19110	4466	7993	64222	53015	149827	68042	38671	31440.5	60949	30381	22727.5	25156	20541	4136	2298.5	44428	8001	44755	36633	60714	481212	9594.5	5393.5
247	Naive	3394	9147.5	3941	7149.5	5379.5	9595.5	17101.5	8443	41380	13982	15014	11018	19681	5880	115349	53789.5	56921	64572	3183	41165	7862	2772	6805.5	3074.5	5176.5	4143	5264	14878	5725	42038	6762	11674.5	8662	19267.5	4421.5	8442	12539	22844	4034	2286	21031	4789	3007.5	6863	3392.5	4590.5	5062.5	4355
248	Naive	3255.5	10011	3689.5	6843	5955	9626.5	16330	8505	44649.5	15825	13909	11325.5	17756.5	6130	109878	53405	56303	62230	2658.5	45738.5	7363.5	2932.5	6719	3125	5266	3936	5569	15907	5497.5	47144	6602	12142	8190	18704	4418	7917.5	12961	23080.5	3889	2408	21436	4854	2929	6785	3299	4253	4504	4388
249	CoronaVac	19467	38216	25347	33817	17699	13824.5	36188.5	34835	82459.5	54260	36041	34555	39241.5	25413	191350	88159.5	101692	93199	9772	67371.5	10851.5	2988	12186	3523	7200.5	6146.5	6332	19004.5	9313	55541	9882	17991.5	12318.5	22337	7998	11051.5	16715.5	48135	4379	2972.5	26526	5334	3517	9505	7215	68978	7120	5364.5
250	CoronaVac	16325.5	38799.5	26364	32760	15434.5	13669	31693.5	32709.5	77419.5	50937.5	39652.5	33859	38960	23612.5	182255	84450	96660	88221	9222	62735.5	10190	3052	13172	3616	7189	6028.5	5657	19963	9122	57464	10567	17368	11377.5	23084	7622	11477.5	17314	47604	4125	2817	25646	5210	3822	9642	7722	69144	7115.5	5877.5
251	CoronaVac2	63802.5	62919	84823	80443	6629	40516.5	79279	70540	136085	101887	58643	78900	85989	43993	292854	121607	65679	136388	3433	95699.5	17607	2940	5423	3007	6239	3453	5431.5	18295	4902	52053	5572	12110.5	7360	21560.5	3881	9596	14008	16200	4332.5	2376	19838	4993	4135	5575	6894	71975	3731	8254
252	CoronaVac2	55936	64724	79285.5	83745.5	6683	37284	78789	60247	139608	109287	60830	80934.5	80004	44911.5	285269	117860	63772	129683	3216	93433	18009	3052	4925	3077	6199.5	3507	5740	18465.5	4757.5	49982	5955	12160	5962	20959	4046	9700	14462.5	16337	4119	2152.5	21500	5241.5	3593.5	5641	6789.5	76138	3703	8566
253	CoronaVac2-3	36396.5	40656.5	38599	51673	7621	38947	63200	44125	130086	81000.5	39291	54573.5	57283	23377.5	389515	151358	97925	334233	3886.5	116934	12428.5	2807.5	4031	3005.5	5877.5	3348	5047	13087	3953	35157	4619	10083	6179	16647	3080	7499.5	10280	15780.5	4883	2058	19239.5	4658	3061	4410	3275.5	61356.5	3363	5982
254	CoronaVac2-3	31906	35903	40368.5	51742	6909	35449	54328	38639	110641	87521.5	38290	46041	55067	20992	349431	144981	82263.5	315915	3483	85457	11605	2749	4321	2817	5867	3419	5296	13180	3976	35084.5	4395	9573	6106	15981	3217	8146.5	9919	15441	4676	2179	19303.5	4657	2871	4146.5	3645.5	58199	3351	6244
255	CoronaVac2-5	17027.5	55008	27241	28919	27341.5	32063	48822	44640	115128	71490	42724	40631	53336	34255	331183	153755	118201	265906	16058.5	68760	11009	3055	13398	3455.5	7107	6055	5926.5	18704.5	9680	54125.5	9798	16418	11139	22312.5	8187	10754	16449.5	48097	4951	2888	20628	4895	3049	10005.5	4722	62679	7410	4779
256	CoronaVac2-5	16161	50885	23922	28195	26588	29949	45230	43555	116538	73188	43007	41150	50839.5	33831	322661	145504	109498	262362	14106	63100	9865.5	2931	11901	3215	6759	5713.5	5621	16628	8446	49359.5	9246.5	15593.5	10288	18574	7253	9712	14761.5	42966	4628	2641	20311	5035	3115.5	9450	4373.5	55070	6751	4368.5
257	CoronaVac2+Pfizer	3300499	2.78421e+06	3.16219e+06	2.48677e+06	593606	34229	2999765	2835730	3320225	3.17364e+06	2.97469e+06	2818367	2.87578e+06	2758681	807853	353490	123390	326612	4095	2.27325e+06	1.37207e+06	10186.5	14227	13323	12070.5	4062	5741.5	22270	12986	51866	15051	18654	14894.5	25752.5	10426	9886	12146	19848	4667.5	2319	42370.5	6733.5	33094	11567	35122	377838	8518.5	5207.5
258	CoronaVac2+Pfizer	3083252	2713691	2.98005e+06	2.34597e+06	520300	31917	2806000	2722340	3286448	3090893	2630811	2682433	2.72551e+06	2.87137e+06	687296	315076	92878	268788	3909	2109997	1202034	8884	12239	11316.5	9973	3877.5	5344	18714	11314	43332	12737	16570	13527	21810.5	8873.5	8327.5	10525	17458.5	4372	2157	41373	6373	34101	11908	34108	361986	8572	5386
259	Naive	3919	12272	9367	3341	3249.5	12762	11682.5	9862	46355	11670	23320	84120	12810	3893	120969	10876	12908	100634	2781	49725	7514	2842	5152	3118	3786	3656.5	5246.5	8735	4674	20304	5198	8364	6458.5	9769.5	3877.5	6839	7344	15977	4154.5	2303	43590	5479	3802.5	6930	4632	6356.5	3519	8757
260	Naive	3146	5574	4726	2496	3138	7124	7160	5439.5	18424	6213	10007	35161	6748	2666.5	43213.5	6787	6504	46722	2337	25284.5	6597	2896	4943	2908	3647.5	3489	5308.5	7806	4598	18522	5261	7377.5	6469	8769	3598	6210	6957	15436	3909.5	2126	43426	5090.5	3993	6686	4650	6238	3490.5	8632.5
261	CoronaVac	9696	15044.5	16759	45392	4630	4590	23466.5	13492	48307.5	17858	40141.5	72308	28511	8975	119094	13785	17315.5	95976	2761.5	101414	7449	3185	12693	4163	5611	6362	6349.5	11939	9725	27956	10490	14355	10949	12078	8265	8684	10841	46351	4541.5	3115	24333	6070	9231	13962	17531	10079.5	6383	7102
262	CoronaVac	3790	7537	6846	15794	4030	4379.5	10292	6943	26117	7630	15478	34514	10738	3999	47877	7051	10066.5	41878	2386	56351.5	6323.5	3105	14425	4264	5640.5	6142	5725.5	12134	9565	29943	10628.5	14095	11096	13589	8350.5	9109.5	10729	48529.5	4578	2956	23743.5	5738.5	10244	13190	18003	9435	6086.5	6238.5
263	CoronaVac2	88343	99848	183068	101711	4796	46476	66699	132290	90007	147698	74950	151502	82326.5	66509	45862	8516.5	9163	22345	2451	130895	23518	3848	11805	6013	7529	5635	6354	13557.5	8834.5	30907.5	10212	15256	10262	13306	7766.5	8852	10441	38707	4585	2787.5	25412.5	6198	29920	27129	63134	20316	6988	55173
264	CoronaVac2	59652	78217	100344	82536	4426	27151	44575.5	68018	65308	87484	74631.5	93953.5	61752	44356	42035	8088	7238	12973	2486	72279	15117	3728	12537	6719	7202	6004	6175	13688	8776.5	30196.5	10712.5	14803	10569	13708	7923	8953	10094	39878	4824	2775	25934	6021.5	30496	29350	66265.5	21195	7213.5	52973
265	CoronaVac2-3	3645	8339	6087	34245.5	3125.5	5087.5	8176	8830	17765	10226.5	13087	28858	9167.5	4283	17437.5	4130	8795.5	23614	2056.5	35193	6875	2991	8807.5	4096	6382	4447	5731	12097	6826	28850	7665	12516	8735	12670.5	6099	8113	9495.5	29781	4940	2424	22987	5631.5	6519	9575	17008	7780.5	4237.5	17798.5
266	CoronaVac2-3	3225	5954	4074	22211	3451.5	4339.5	5513	5242	13681	7356	9523	27974.5	6850.5	3670	10716.5	3710	6425.5	15262.5	1999.5	38741.5	6785	3161	9738.5	4516.5	6935.5	4846	6207	13759.5	7956	31274	8188	13294	9369	13389.5	6452	8624.5	10369.5	32132	5081.5	2793.5	27624.5	5719.5	7295	10654.5	17638	8098.5	4577	19826
267	CoronaVac2-5	3414	4221	2867	28154	3040.5	3826	6599	3761.5	19398.5	4778	10730	27004	8032	3112	34704.5	4507	6422	37438.5	2442.5	53904.5	6966	2894	6728	3479	4728.5	3910.5	5281	10018	5860	22611	6118	9401	7029	9894	4836	6822	8086	22907.5	4459.5	2106.5	28999	5532	3547	6357	7427	7012	3796.5	9616
268	CoronaVac2-5	3008	3916	2703	22496	3069.5	4001	5843	3549	13856	4011	8651	23702	7283	2705	23877	4726	6546	28339	2621	53149	6755	2989	7320	3433	5245	4119	5487	11680.5	6179.5	26232.5	6383	10295.5	8256	12107	5076	7602	8964	24494	4592.5	2355	30852.5	5649	3467	6090	7168.5	7281	4071	9309
269	Naive	5980	12889	8738.5	16920	4680.5	8698.5	44578	13096	93603	17073	30706	19603.5	42055.5	5903	355667	86069.5	26742	90481	3226	50173	7379	2884.5	3371	3012	19799	2816	3861	85055.5	3358	173652	4233	38694.5	5109.5	67407	2748	33715.5	43376	5946	3286.5	1807	17221	4475.5	4391	4826	5338	9876	3203	3538.5
270	Naive	4716	11778.5	8148	15813	4103	7770	44624	11803.5	88046	14423	27684	20887	40980	5342	283182	74116	22072.5	71651.5	2820	54109.5	7346.5	2957.5	3672.5	3269	22237	3007	4117	94398	3982	177434	4522.5	40484.5	4921	75879	2789	36287.5	47995.5	6200	3239	1922	16330	4486.5	3855.5	4706	5620	11273	3347	3290.5
271	CoronaVac	88066.5	138950	129455	252690	7223.5	13698	95218	134344	146373	174897	74377.5	61673	95209	27564.5	521990	140801	28875	98756.5	3319	105240	14410.5	2769.5	3210	2795	22607.5	2951	4008	94131	3511	191708	3824.5	40583.5	4852	76269	2594	36263	50655.5	7382	3330.5	1996	17235	4661.5	13327	21630	21091	27199	3911.5	4862.5
272	CoronaVac	89827	124793	129498	216359	6377	12634	83794	133902	139708	168664	64405.5	62883.5	85136	25895	446478	125161	23556.5	84442	2953	105646	13262	2584	3361	2864	24020	3111.5	4409	98990	3575	207403	4223	45151.5	5488.5	89006.5	2762	38719.5	52733	7990	3410	2095.5	20224.5	4493	13807	19740	21992	29716	4010	4842
273	CoronaVac2	837183	925957	946154	852860	85447	831798	641717	967223	676336	962756	552462	681055	406850	273036	740852	210202	27366.5	134518	3197	464150	240567	2894	3357	3154	22595	2943	7740	98968	3602.5	197547	4113	40780	4886	75836.5	2563	42791	53749	6122	3239	2086.5	16869.5	4420.5	29948	20430.5	33178	54239	7693	318550
274	CoronaVac2	814842	898653	1064097	816655	76993	743039	599808	897511	717462	1082648	507306	623360	340332	296482	674187	189479	25804	114243	2800.5	445844	245848	2915.5	3537.5	3260	24643.5	3016.5	9280.5	110052	3583	206698	4195	47529	4783.5	89383	2725	46870	56014	6517.5	3423	1912	15150	4600	28314.5	20797	33359	46091	7602	320698
275	CoronaVac2-3	460779	549756	661590	823776	33250	364145	384818	521403	441476	652616	294322	347394	252317	130399	748386	205773	24560	195292	3028.5	293648	99256	2697.5	3441.5	2820	22517	3004.5	5798	96699	3522.5	190644	4040	39815	5038	85418	2605	42405	47408	8574.5	3385	1972	16135	4328	8877	7670.5	9154	23548	3791	87581
276	CoronaVac2-3	403675	533752	557078	745649	29534	333324	351525	517647	371976	607296	269308	344898	237252	125766	680778	196546	23672	193028	3126	270980	104950	2646	3654	2985	25668	3058	6182	109626	3727	201026	4157	45210	4939	89164.5	2962	43928	54380.5	8929	3566	2089	15940	4647.5	9258	7985.5	10003	27842	3952.5	99969
277	CoronaVac2-5	216923	278914	292787	596310	15475	165252	204240	319445	236663	319379	146577	168716	158793	52101	717877	196886	21127	165123	2890	130348	43519	2668	2913.5	2659	18353.5	2978.5	4459	82157.5	3219	156834	3397	36430	4239.5	62912	2370	29651	39916	6791	3334.5	1881	16483	4364	3923.5	3679	3945.5	12417.5	3174	17141.5
278	CoronaVac2-5	223652	255036	280384	559043	16537.5	160271	204027	293028	269901	336793	143180	153692	172984	53760.5	737824	207070	22802.5	166528	2940	137126	36400	2726	2930	2639.5	21488	3009	5339	92718	3209	178534	3541	41991	5130	74884	2599	37340	47022	7272	3385	2022	15313	4203	4193	3609.5	4188	14572.5	2984	17664
279	Naive	2601	2972	2946	2375	3110	3575	3112	3145	5776	3838	4409.5	7198.5	3251	2537.5	9961	5870	25109	4309	1941	55530	6075	2637	2797	2599	2640	2948.5	3967.5	3668	2852	5500	3264	4331	4632	3940	2211	3591	4104	6113	3091	1902	16395	4203	2671	4083.5	2925	3123	3519	4356
280	Naive	2648.5	2550.5	2719	2511.5	2943	3676	3162.5	2792	5450	3205	4600	6617	3560	2392	17492.5	7319	30434.5	4222	2228	48978	6185	2613	2903	2538.5	2439	2902	3785	4059	2958	6756.5	3263	4328	4414	4206	2448.5	3694.5	4256	6291	3202.5	1956.5	14094	4134	2702	4136	2866	3738	3592.5	4111
281	CoronaVac	14909	15864	26725	15162	3662	3808	16071.5	19151	23806	26382	16247	19761.5	17155	11991.5	24687.5	12736	24917	3674	2196	68182	8890	2636.5	3488	2702	2470	3155	3780	4018	3611	7143	3978	4729	4511	4235.5	2761	3720	4278	9476	3003	1989	14942.5	4188	6702	14328.5	11486	10229	6044.5	6795.5
282	CoronaVac	16475.5	19743	30746	20836.5	3512	3320	17537	25507	29673	33623	18457	26311	19641	13362.5	34563	14772.5	29530	3858	2216	78211	8974	2559.5	3587.5	2803	2708	3296.5	3702	4092	3575	8001	3974	5276	5156	4301	2853.5	3742	4485	10327	3260	2062	14263.5	4288.5	7226	15590	12124	11189	6807.5	6744
283	CoronaVac2	18906	39538	53538.5	5298.5	3093	45003	18048.5	36291.5	36070	56678	19548	38557.5	8439	12851	7718	5376	10392	3267.5	2124.5	44356.5	10588	2739	2975.5	2841	2606	2916	3938.5	3829	3092	5978.5	3730	4498	4637	3788.5	2425	3740	3841	5568	3255.5	1850.5	16451	4215	24248.5	34136.5	28214	28391	4814	64185
284	CoronaVac2	38230.5	77494	97363	15291.5	3216	69177.5	30045	78843	34359	90150	29786	60394	20701	24878	14575	9691.5	19666	3380	2025	60098	14499.5	2788	3183.5	2926.5	2622	2970	4317	4015	3373.5	6724	3759	4444	4948	3934	2509	3708	4051	5657.5	3353.5	2027	13995	4258.5	31712.5	43418.5	41899	36305	5120.5	87190.5
285	CoronaVac2-2	6656	15288	20939.5	5369	3228	14924	7111	15877	13495.5	21350	11316	21941	4405	5592	10778.5	5925	12361	30646	2148	53053	7184	2635	3632	2623.5	2743	3104	3810.5	3608	3325	6820	4029	4800.5	4448	3988	2849	3598	4141	10520	3412.5	2080	14751.5	4144.5	5563	11414	8152	16545	7163	15767.5
286	CoronaVac2-2	9491	23933	32763	7436.5	3260	27786	11015	26660.5	19004	34331	13936	27160	7602	8370	13638.5	8276.5	18579.5	47849.5	1924	43494	8275.5	2781	3765	2714.5	2955	3135	3674	5666	3610	11992	4143	5888.5	5543	6338	2846	4219.5	4934.5	10972	3302	2102	16510	4077	5636.5	11902	8379.5	16377.5	6852	16131
287	CoronaVac2-3	2991	5679	5325	3015	3155	3410	3247.5	5298	11275	9422	6378	18649	3334	3028	6039.5	4136	16369	11241	2121	57257.5	6695.5	2595.5	3595	2682.5	2702	3081.5	3773	4264	3421.5	7881.5	3778	4976	5496	4588	3054	3894	4278	8845	3179	1985.5	16231	4192.5	3092	6275	3704	9817	4140	5705
288	CoronaVac2-3	3883	9448	15830	6239	3042	4120	7001.5	9739	18235	17543.5	8800	29157.5	5340	4351	10102.5	6300	16756	17654	1992.5	44945.5	7975	2573	3736.5	2737.5	2755	3263.5	3925.5	4210	3578	7798.5	4203	5085	5580	4327	3035	3731.5	4462	9607.5	3281.5	1958	14618	4325	3246	6686	3725	10314	4507	5702
289	CoronaVac2+Pfizer	422716	459454	499786	183110	50934	3629	295720	421472	394229	472347	261829	408940	372174	348347	19380	6845	14279	9323.5	2053.5	291561	204874	9584	9162	9071	3672.5	3228	3906	7761	8938	11372	10174	8251.5	6400	7742.5	4837	3892.5	4248	7052.5	3189	1990	11181	5200	26993.5	21219.5	23238.5	70249	5882	4364
290	CoronaVac2+Pfizer	289789	296725	407096	63766	28941	3570	237994	380316	201195	478845	262431	320248	188388	222760	5958	3667	6663	3474	2267	214009	87317.5	9333	9254	8997	3584.5	3284	3718	7470	8828.5	11570	9890.5	7924	6423	8064	4798	3595	4366	7215	3242	1955	12112.5	5171	27335	22659	23337	79348	6137.5	4634.5
291	Naive	5210.5	31918	10745	304858	15713	9135	45567	19630	68239	30276	40801.5	23432	49437	18844	1489610	489883	113909	343349	11488	60882	8742	2626	3895	2659.5	4786	3385	4433	9507	4063	20708	4122	7756	5151	10086	2829	7577	11020.5	14762.5	3198	1971	12528	4498.5	2993	4562.5	2909	5186	3675	3755
292	Naive	3339	14789	4958.5	149092	8005.5	6120.5	23227	9737	38593	14525	22507	14515.5	26383	7429.5	881914	280253	79218	184532	4599	55965	7531	2766	3665	2749	4966	3207.5	4507	10271	3958	22694	3979	7699	6168	9964	2789	7844.5	11608	14536	3298	2096	16139	4587.5	2660.5	4156	2942	5390	3793	3646.5
293	CoronaVac	115037	116132	204686	944812	13583.5	17466	177492	111408	268822	133682	170902	82519	170968	40320	2096077	731956	135444	530306	9233	152232	14044	2573	4248.5	2690	7871	3299	4817	13585	3944.5	32139	4520.5	9883.5	5941.5	14290.5	3150.5	10345	16680.5	13973	3342	2007	14396	4282.5	3573.5	5811	4851	8769	3615	4299
294	CoronaVac	56940.5	63552	122082	492478	8716	10197.5	96330	62801	140175	68678.5	98583	50573	89287	24089	1.47072e+06	476133	87741	325372	5222.5	97250	10811	2660.5	4058	2887	8091	3250	4919.5	14441	4186	33947	4464.5	10091	6032.5	14453	3595	11056	17289.5	14700	3261	1969	16313	4730	3814.5	5692.5	5159	9491.5	3438	4162
295	CoronaVac2	1204003	1259309	1416073	2429434	37297	688593	913681	1.26818e+06	863628	1029028	717959	672734	719570	450760	2320555	804939	143666	593325	8343	435688	184696	2744.5	4017	3056	8790	3154	5509	15552	4063	34940	4447	10882	6229.5	14515	3097	11418	18806.5	11288	3595	2169	18663	4598	7015.5	8478	12180.5	35177	3672	24375.5
296	CoronaVac2	652885	756369	817262	1.42739e+06	24353	374884	525134	797696	566415	610352	479362	400956	472817	263068	1694715	564089	96853	381061	5363.5	264626	100050	2754	3907	3123	9105.5	3149.5	5523	15881	4139	35729	4266.5	10611	5070	15523	2978	11945.5	19770.5	11613	3393	2123	19373	4670	7047	7942	11648	38247	3565	22836
297	CoronaVac2-3	854310	882631	1.00732e+06	2.21109e+06	25021	369444	723112	940668	677518	707261	566346	491748	606791	279067	2313880	793162	135485	1355815	7417	252596	101252	2833.5	3368	2907	7195	3047.5	5105.5	12813	3916	30555	4270	9264.5	5552.5	13528	2841	10838	15838	9568	3755	1863.5	24008	4424.5	4100	4930	5600	15763.5	3140	11766.5
298	CoronaVac2-3	592729	671234	689157	1558002	14794	254056	511977	649050	493421	478376	378206	318038	413378	174782	1.84256e+06	604776	99829	1156694	5721.5	205782	68935	2733.5	3430	2767	7175.5	3076.5	4915	13336	3678	30495	4001.5	9316	6432	13983.5	2643	10760	15810	9979	3711	2053	25992	4508	4202	5002	5954	16768	3377.5	12259
299	CoronaVac2-5	449434	444061	546766	1886102	36994	72256.5	490589	463444	566588	399910	370969	279188	431260	191396	2.17285e+06	734684	154968	1379707	19553	277658	63446.5	2835	7313	3020	7916	4261	4681.5	13845.5	5752	36228	6271	12304	6481	14748.5	4412	11217	16631	27147.5	3757.5	2360.5	15417.5	4776	3540	6716	4095	11018	5293	4992
300	CoronaVac2-5	341955	358619	373743	1352230	32685	51776	377588	362922	386546	308006	307470	230143	388525	144554	1.81137e+06	620902	140238	1.20555e+06	17490	217711	50804	2828.5	7484.5	3190.5	8675.5	4483	5209	15686	5804	36360	6483.5	12854	6714.5	15007	4723	11512.5	17496.5	26711	3720	2334	16927	4763	2965	5819	4323	9807	5259	5056
301	CoronaVac2+Pfizer	3.61534e+06	3208689	3336257	4343512	712916	36180	3610856	3.33637e+06	4006248	3.39876e+06	3.6113e+06	3226798	3.18178e+06	2942855	2.14956e+06	761061	126038	1.25472e+06	8273	3.02268e+06	1895195	10247	12285	12733.5	10467	3269.5	4887	20782.5	11593.5	41648	12768	16318	10316	21586.5	8128	10858	14879	11213	3798	2037	12028	6134	14703.5	12944	15077	72553	4751.5	4261
302	CoronaVac2+Pfizer	3518703	3.1841e+06	3.27113e+06	3375824	503636	21358.5	3.20363e+06	3.28947e+06	3540422	3345422	3262662	3.18811e+06	2858375	2704565	1.67864e+06	559272	101173	967896	5063.5	2618788	1.54879e+06	10529	12487	13016	10331	3394	4848	20115	11730	40057	13061	16069	10675.5	22392	8554	11466	15231	11254.5	3786	2014.5	13143	6332	14692	12505	15537.5	69330	4424	4334
303	Naive	2799	2531.5	2502.5	12138.5	2992	3678	54866.5	2853	134308	3614.5	34745	5356	61159	2477	71999	45161.5	28769	31970	2043	45668	5907	2718	4758	2916.5	48132.5	3371	6312.5	183845	4503	366740	4696	82825.5	7141	159163	3226	81986	114706	10927	4138	2259.5	14861	4469	2934.5	3862.5	2887	5657	3313	3784
304	Naive	2618	2479	2668	12398.5	2877	3527.5	48138	2603.5	147611	2914.5	29379	5156	55516	2175	53435	33402.5	26708.5	19892.5	2186	48735	5853	2922	4610	3004	48912.5	3275	6060	185979	4279	371303	5008	84753	8369.5	165110	3226	86591	111798	10131	3981	2328.5	17166	4728	2716.5	3469	2699.5	6065	3311	3569
305	CoronaVac	2555	3754.5	5002.5	24707	2903	3908.5	49804	3421	124459	5312	36023	8505	67834	2431	78956.5	51839	27044.5	25179.5	2112	43958	5829	2854	6216	3787	49460	3564.5	6037.5	185905	5585	375718	5966	86645.5	8905	157237	4031.5	73733	116178	17968.5	4201	2567.5	20341	4937	3234	4376	4357	9632	3635	3866
306	CoronaVac	2548	3379.5	3031	21742	3029	3605	53751	3228	138291	3934	34798	9520	66517.5	2521	63557	46385	25059	16038.5	1711	46665.5	5909.5	2928	6081	3590.5	49233.5	3692	6130	187165	5124	375619	6182	85859	8595.5	156711	3931	79062	112943	17056	4133.5	2342	18521	4824	2975.5	4663	4135	8762	3398.5	3893
307	CoronaVac2	18667.5	39171	58409	45142	3020.5	33908.5	75456	37535	143502	46451	58172.5	44533	69744	15138	51605	33273	22077	13036	1767	69162	12656.5	2924	4815	3540	49043.5	3210	6123.5	186462	4781	391199	4979	82744.5	7599	156650	3428	81534.5	113265	10586	4131	2186.5	16228.5	4677	4819.5	8676	11554	57453	3473	6080
308	CoronaVac2	19495.5	28395	46711	26974	2868	28759	70480	37364	151520	46460	55585.5	39225	59774	11576.5	53404.5	33686.5	21133	11185	2029	59193	10805.5	2861.5	4708.5	3502	50358	3319	5343.5	182686	4518	364186	4917	83645	6139.5	163850	2988	78590.5	110976	10613	3926	2253.5	16074	4684.5	4989	10280.5	15066.5	73354.5	3663	6538
309	CoronaVac2-3	3031	6957	9231	16207	2731	10143	45251	5974.5	134797	10411	33167	19112	57789	3570	73050	36898	22552.5	50459	1905.5	45159.5	6710	2824	6744	3424	51692	3974	5985	185577	6560	373870	6011	86812	10797	161283	4764.5	82188.5	114143	20672.5	5210	2374	17345	4889.5	2852.5	5350	4298	18960	3528	3756
310	CoronaVac2-3	2953	5120	5472	16446.5	2975	5946	53129.5	6247	129948	9902	35500	18893	59140	2864	41643	27873	21090	51132.5	2051	56160	6962	2712	7254	3367	50249	3982	5714	180795	6217	352501	6425	86242	9778.5	161334	4785	85294	116456	21165	5093.5	2502	21114	4623	3036.5	5255.5	4374	16476	3852.5	4212
311	CoronaVac2-5	2696	2434.5	2781	14082.5	3017	4327	57920	3021	126574	3779	32116.5	8996.5	52938	2248.5	60297	39589.5	22162	45643	1960	45569	5890	2760	4240	2897	49986.5	3159	5347	186466	4388	373230	4668	85205	8063	164591	2972	79499.5	110944	10409	4716	2138	16828.5	4668	2878.5	3640	3282	6540	3360	3827.5
312	CoronaVac2-5	2532.5	2279	3025	12937	3084	4065	49454.5	2815	137495	3303	32212	6862	52551	2504	64412	39232	22908	39162	1839	46297	5967	2787	4258.5	2977	49777	3314	5190	186338	4441	370123	5072	80356	7080.5	155487	3198.5	82948	114046	10402.5	4854.5	2363	18390	4535	3056	3934	3202.5	7747.5	3310	3644
313	Naive	3067	6182	3493	6933.5	4268	5093	23092	6067	31344.5	6543	17617	8651	19758.5	3966	106084	35978	196441	155476	2553.5	38178	7420	3030.5	7062	3200	5129.5	4091	6687	13660	5854	29036	6717	10807	9282	13990	4922	9843	10228.5	26364	6779	2289	24720	5394	2926	11315.5	6806	6460.5	3979	4302.5
314	Naive	2822	4677	3260	6208	3844.5	5150.5	16504	4132.5	23446	4997	12693	7313	14487	3600	71189	25461.5	152239	116261	2695	31573	7031	3080	7291	3362	5699	4430	6207	14701.5	6470	34829	6859	12272.5	8921.5	15383	5460	10798	12220.5	27283.5	7120	2343.5	27224	5609	3076	10117.5	6381	5450	4052	4054.5
315	CoronaVac	31511	47616	52894	26417	5977	11440.5	68819	41294	105190	59215	50530.5	17859.5	60365	30162	308758	98054.5	296551	388488	4356	82531	9894	3188	4911	3511	4406	3539.5	5970.5	10470	4786.5	23036	6097	8067	8160	10823.5	3710	7678	8181	16788.5	5786.5	2162	40520	5357	11493	48618	42583.5	6863.5	3865	4397.5
316	CoronaVac	19542	27232.5	35480	16996.5	4724	7206.5	45449	22099	64781	36275.5	32451	12141	36644	19405	174305	59079.5	237898	238393	2996	64866	8748	3275	6086	3956	4832	3760.5	6268.5	12228.5	5601.5	26749	6328	10198	7981	13155.5	4166	9157	10209	18680.5	7320.5	2236	43089	5553.5	10266	46831	36203	5894	3972	4557
317	CoronaVac2	172143	202942	277389	128058	10036	19060	216220	225800	249352	252845	178253	93261	133800	78168	294308	99934.5	286123	353466	3358	121903	41277	3575	6871	4913	4680	3549.5	6037	11713	6596.5	27264	7328	8820	8760	11557	3987.5	8375.5	8699	14877	5979.5	2372	20665.5	5410	198222	422641	336284	15321	5197	8322
318	CoronaVac2	107665	142530	196168	77353	6713	13673	126471	142636	156777	165442	113714	71538.5	81761	47163	190844	58772.5	233740	228187	3099.5	90865	26893	3371.5	8081.5	5044	5018	3785	6643	13474	7695	30180	7311.5	9925	7311	13104.5	4321	9143	10119	16997	6476	2430	20386	5265	149587	371355	287502	14375	5175	8879.5
319	CoronaVac2-3	75047.5	110995	151087	209628	7413	21810	175242	120080	211517	105225	132143	45688.5	136250	22628	415504	139412	340252	486642	4590.5	113089	20574	3455	6673	3961	4782	3879	7571	12606	5894.5	29733.5	6549	9736	7589	13108	4129.5	9629	10242	20633	6578.5	2256	60036.5	5603	69422	153391	117768	8295	3985	6823.5
320	CoronaVac2-3	56747	92641.5	114550	147817	6078	17184	145288	89711.5	167255	79244	103649	35453.5	116096	19686	335612	114700	297683	401031	4048.5	106854	17042	3416	7311	4095	5619.5	4007	8383.5	14121	6511.5	33650	6137	11080	7566	14737	4190	11133.5	11155	23513.5	7244.5	2445	59844	5651	65206	143949	107904	8179	3703	5771
321	CoronaVac2-5	19168	41018.5	45620	65194.5	6969	10480	84798	36894	108151	31557.5	59146	23349.5	71780.5	11263	313144	102582	302258	422252	3774.5	57841	10384.5	3023	6097	3199	4536	4144	6771	11202	5395	25545.5	5899	9064	8107	11985	4368	9037	9024	22562	5787	2274	25634	5283	23743	61218	39436	7417	3967	4596.5
322	CoronaVac2-5	12258	24529	29151	35450	5273	8009	55002	21962	72354	20509	38914.5	15287	41457.5	7539.5	189732	62875	241983	280078	2784	50761.5	8896	3064	6569	3584.5	4955	3964.5	6814	12656	5701.5	28204	6580	10874	9678	13155.5	4652	10318.5	10067	24230	6153	2331	23951	5153	20035	56291	38368.5	6973	3765	4631
323	CoronaVac2+Pfizer	3039246	2.53994e+06	2851754	1132025	518829	16189	2212771	2716107	2253635	2.94912e+06	2126787	2271961	1793297	2282825	739112	241853	366776	631076	5220	1.89887e+06	1709881	44019	60550	54663.5	12544	4701	7315	28073	64714	46020	48874	26087	31860	28859.5	17202.5	12389	10226	19843	6177.5	2384	50556	11538	994714	1.04346e+06	866847	584070	16429	7612
324	CoronaVac2+Pfizer	2.60857e+06	2247381	2470849	731980	336572	10761.5	1771603	2441819	1.8188e+06	2628319	1758275	1832941	1416103	1824046	452552	145721	274150	380800	3634	1437314	1346076	50018.5	63293	60781	14982	5495	8699	33170	69418	53637	51698	30140	33250	34480	20262	14971	12108	22431.5	7603	2433.5	49791	12055	939735	1.01857e+06	827251	599996	15631	7242
325	Naive	6595.5	15712.5	8414	15693.5	5217.5	56588	21106	12592	64769	14574	18403	17299	25498	11782.5	710871	306706	80957.5	546996	3124	44481.5	7930	2790	3999.5	2701	10278.5	3120.5	4660	35355	3466	98337.5	4122	18781	6755	36107	2844	12138	15281	11332	3967	2171.5	16699	4934	2557.5	4207.5	2668	3343	3746	4375.5
326	Naive	3648	9036	4155	10946.5	5038	36699	16482	7257	46343	8681	14015	11582	20229	8663	464963	227290	65055.5	391333	3586	52235	7537	2811	4137	2745	9784	3151	4713	36237	3534	106738	3936.5	19333	6262.5	38122	2944	12795	15199	11671	4257	2096.5	17078	4509	2580	4537	3032	3146	3498	3722
327	CoronaVac	54252.5	97641	84789	370338	5845	94576	74526	79059	130910	97562	66657	37993.5	106086	91111	994326	428054	86588	687169	3292	84496	11284	2865.5	4453	3154	11992	3243	5166.5	39456.5	3820	118009	4548	22213	5550.5	41758.5	3097.5	14693	17517	10369	4549	1950.5	17819	4714	5601	7719	7695	39646	3681	5473
328	CoronaVac	36651	60706	64526.5	194724	5112	57577	50883	53764.5	98782.5	80043.5	44431	29171	71273	75320	707211	309450	71776.5	472170	2879	61634	8801	2870	4567	3001	12483	3281	4949	39630.5	3992	119308	4901	22215	6443	45400	3208	15755	18256.5	10859	4380	2258	20249.5	4792	5314	8051	7969	41586.5	3763	5501
329	CoronaVac2	278326	273589	415378	709319	13458.5	514376	386012	277902	394212	390900	355564	249842	318816	212507	797766	363096	86952	541935	4189	197838	59436	2909.5	4139.5	3171	11779	3095	4691	36116	3713	103403	4343	19826	6987	40499	2937.5	14381.5	15529	9253.5	4269	1941	19636	4681.5	20181	13643	16098	173955	4423	27969.5
330	CoronaVac2	138865	160973	243773	419838	8533.5	321390	252975	153653	260507	218575	215453	135423	186786	121176	479934	228351	56503	345110	3270	146836	33401	2767	4105	2919.5	12618	3179	5117	35891	3781	99097	4398.5	19152	6570	42226	2874.5	13715	15981.5	9874	4346	2172.5	21210	4795.5	18944	12783.5	15060.5	159129	4128	28107
331	CoronaVac2-3	86131	88766	133148	348823	7562.5	199856	179595	79690.5	158536	134220	132375	91560	153780	83547.5	653564	295586	69051.5	456777	3491	116123	19921	2563	3614.5	2818.5	9213.5	3134	4512.5	31311.5	3341	87710.5	4156	18031	5323	30446	2602	10914	13860.5	9245	3945	1986.5	17214	4726.5	5130	5719	5272	40652.5	3716	7500
332	CoronaVac2-3	50853.5	49219.5	78218	160970	5523	116101	85277	53980.5	109627	76312	69933	58804	81519	43662	393562	182478	43879	284144	3150	67919.5	13565	2686	4084	2667.5	10293	3011	4753	32537.5	3605	90025	4164	19098	5344	35096	2804	11882	14747	9508.5	3899	2005	19123	4851	4910	6538	5584	42732.5	3729	8063
333	CoronaVac2-5	75225	76796	103676	248227	7203.5	99215	151106	80556	171293	89096	104453	73014	145398	62719	777929	332707	65823	488059	2745	101162	17000	2719	3412.5	2874.5	9991	3040	4887	33564	3343.5	97081.5	3847.5	18209	4501	34251.5	2621.5	12264.5	15147.5	7253	3784	2080.5	16654	4634	2760	3995.5	3207	18950	2968	4532
334	CoronaVac2-5	51733	53910	81666	191038	6857	79232	112547	47120	139939	66233	69519	59558	110086	48827	549353	252524	54350	382835	2820.5	95783	14447	2763.5	3585	2514	10935.5	2961.5	5143	35758.5	3136	102379	3868	19524	6009	39787	2565.5	11747	14788	7251.5	3800	2007.5	18848	4821	2751	3577.5	3102	18688	3224	4478.5
335	Naive	3918	12228	3984.5	35000	6439	15000.5	38262.5	10794	90378.5	12068	26570.5	20356.5	43108	11835.5	732252	285764	427216	441968	3614	57239	8873	2614	4580	2867	9057	3385	5351.5	33803.5	4222	91009.5	4946	18511	6025	39577	3581	12689.5	21972	16545	3952	2151	17362	4946	2753	3684	2647.5	3372.5	3277	4934
336	Naive	4373	10661	5906	21182.5	4829.5	10938	31324	8747	73136	12070	20809	16794	31946	8158	371398	164573	291255	240364	3444	41369.5	8328.5	2695	4621	3100.5	9685	3437	5104.5	36084	4520	97467.5	5198	18855	6662	42017	3770	13236	22515	17235	3979	2360	17679.5	5077	2472.5	3547	2785	3044	3035	3885
337	Pfizer	358424	168849	307190	94941	10935	7013.5	170659	175020	248645	192178	163596	173574	216692	92967	359386	125838	184494	106114	3056	290027	26393.5	7777	6039	13447	11206	3592.5	5158	37193	5506	97701	6108.5	22061.5	8791	46374	4079.5	15441.5	22712	21541	4050.5	2248	27323.5	5031.5	34014	20783.5	28618	9550	4754	3739
338	Pfizer	335682	166635	316930	91822	10578.5	6261	162561	144164	227702	205830	169477	136957	204586	94704.5	349433	110236	174200	97551	3345	259814	24927	7950	6031.5	14259.5	11104	3758.5	5175.5	36992	5638	97058.5	6414	21857.5	8025.5	49951	4295.5	16400	24974	21643	3849.5	2317	26615	5186	35278	25970	27808.5	9271.5	4751	3700.5
339	Pfizer2	2925854	2445034	3153716	338014	329711	9930.5	1590301	2.76403e+06	1.71655e+06	2962975	1578365	2324409	1334681	1800894	618508	232833	291268	192440	3606	1366264	915090	16628	13967	19138.5	11179.5	3731	5442	40364	13203	101308	17013	24410	14129	51603.5	7250	15546	23678	19528.5	3943	2086	30559	5991	81150	57090.5	87279	18246	25703	3518
340	Pfizer2	2.43755e+06	2246323	2.81731e+06	250383	270165	7990	1358117	2448938	1.4444e+06	2676636	1335837	1966687	1093421	1502308	503623	177204	243628	139964	3126.5	1087045	714278	15870	13818.5	18968	10446.5	3781	4887	39674	12479	99683	16603	23379.5	14329	44887	7074	15103	22006	19060	3880.5	2230	32403.5	6021.5	79281	57532	92518.5	17767	24303.5	3758
341	Pfizer2-3	1388390	966824	1307611	260297	88473.5	13435.5	650140	975186	753422	1.01741e+06	611820	786384	740070	602825	725283	293334	342597	282734	3195	811286	238238	11015	8264.5	9523	10284	3287	4807	37947	7642	95384.5	8511	19728	9584.5	44979	4352	13979	22132.5	15287	3717	2182	24497	5041	8398	6317	7415.5	6354	3352	3767
342	Pfizer2-3	1115368	842023	1.03391e+06	194680	70216.5	10394.5	552774	792548	594415	913964	549167	706630	584914	468355	613417	223090	304720	222696	3406	682833	200743	10458	7750	8731.5	10281	3353	5051	38799	6744	96287	8657	20582.5	9362	47469	4134	13062	22341.5	15733	3782.5	2351	25304	5032	8815.5	5972	7489	6160.5	3409.5	3829
343	Pfizer2-5	829112	449048	605636	458883	44431	18581	452836	436810	512454	490826	433197	325984	568074	258378	846985	315861	390160	302776	4292.5	511500	101552	6351	5411	4847	8310	3333	4901	28385.5	5430	81631.5	5953	16795	8271	41512	3546	12416	17993.5	15018.5	3749	2108	37124	5018	5010.5	4651.5	4315	4507	3159	4423
344	Pfizer2-5	616060	343662	406728	355396	31933	14747	337025	325638	413280	377897	319170	321824	433154	223117	637618	240364	304145	229126	3925.5	425220	82219	6999	5991	4933	8818	3179	5363.5	30382.5	5560	83064	6278.5	17151.5	8126.5	39622.5	3702	11086	17546	14605	3627	2172	36889.5	5022.5	5323	4087.5	4101.5	4368	3267	4019
345	CoronaVac2	3037.5	6709	8669	2871	2603	3340	2829	8490	9879	8825.5	4454	34706.5	3221	4266	4225	4055	10278	8821	2120	68672	6612	2593	2981	2633.5	2947	2986	3922.5	4249	3137.5	7382	3637	4549	5139	4172.5	2582	4133	8049	7458	3202	1840	17046	4406	3216.5	4534	4389.5	7808	3251	4192
346	CoronaVac2	2596.5	4951.5	7064	2701	2953.5	3323	3123.5	6003	5681	6835	4353	30869.5	2760.5	3187	3733.5	3562.5	7167	6829	2067.5	67739	6809	2728	2835	2598	2867	2954	3717	3872	3247	6365	3675	4444	5031	4090	2396	4405	7411	7018	3044	2051	15967	4323	3102	4669	3984	7823	3055.5	4222
347	CoronaVac2-5	2630	2685.5	2533	2461	2828	3688	2567	3109.5	4270	3205.5	3745	12872	2856.5	2243.5	5500	3926	16156	13404	2039	58926	6251	2495	3348	2425	2735	2904.5	6195	4083	3324.5	5866.5	3728	4593.5	5280	3645	2624	3804	5360.5	8143	3340.5	1958	21386	4742	2674	4634.5	2843	3126	3520	3970.5
348	CoronaVac2-5	2733	2809.5	2933	2393	2963	3262	2715	2961	4142	3498	3740	10704	2752	2493	5155	4202.5	15401	11508	1858	59209	6364	2466	3372	2614.5	2574	2983	3817	3669.5	3321	6246	3731	4502	5906.5	3305.5	2546.5	4150.5	5432.5	7790.5	3141.5	1989.5	19713	4573	2914	4822	3172.5	3218	3390	3639
349	CoronaVac2+Pfizer	239510	226026	216159	34728	32417	3328.5	84832.5	253478	152067	343475	126880	268586	103252	190543	9852.5	9293	8269	10524	2265	215477	121321	6033	7075	6007	3145	3223.5	4216	5216	6744	9065.5	7996	6271	7796.5	5223	4255.5	4279	5316	8745	3316	1889	21349	5276	18190	9625	8428.5	40870	3989	3374
350	CoronaVac2+Pfizer	312096	351887	332330	37379	44101	3426	147829	410828	173398	414664	173728	275528	126404	241997	12791	8931	15268	13926	2034	223432	132834	5407	6825.5	6019.5	2911	3214.5	3786	5226.5	6118	8464	7582	5920.5	7415	5373	4136	4318	4959	8595	3091.5	2036	20331	5138	18518	9767.5	8796	41770	4146	3755
351	CoronaVac2	9043	14557	7619	318522	6320	17806	127440	11960	155896	13426	100818	18122	116072	9301.5	631073	339388	88120	491754	3727	60726.5	8832.5	2526	2886	2578	3637.5	2868	3554	5578	2964	11242	3548	5007.5	6242	6322	2424	5524.5	11283	5945	3165	1990.5	17092	4040	2677	4623	3742	3767	3144.5	3778
352	CoronaVac2	9241	12899	7227	322084	5799	16769	120166	11155	147952	12791	111603	17449	110136	8603	602685	341176	81258.5	474566	2847	50995	8938	2592.5	2680	2571	3548.5	2863	3714	5503.5	2849.5	10822.5	3468	4827	4268	6155	2298	5483.5	10509	5735	3011.5	1820	16278	4177	2892	4496	4210	3780	3138	3474
353	CoronaVac2-5	24216	12778	14152.5	364909	6767	12642	140747	10702	178734	12616.5	119152	17592	115440	8568.5	680306	366817	87805	482950	3384.5	76491	9324	2566	2865.5	2715	3389.5	2974	3572	4981.5	2922	11343	3529	5111.5	4448.5	6316	2556	5209	10340	6885	3182	1882	17340	4267	2756	4190	3517	3498.5	2946	3384.5
354	CoronaVac2-5	25414	12330.5	13387.5	376414	6326.5	12675.5	135098	9263.5	192604	13308	123038	14591	109977	7783	666196	339062	85005	471402	3784.5	69480	9143	2611	2947	2454	3364.5	2840.5	3534	5529	3012	11114	3382	4873	5655	6824.5	2322.5	5293	10253	6833	3186.5	1867	18089	4164.5	2691	4399	3419.5	3445	3290	3525.5
355	CoronaVac2+Pfizer	1491533	1.35116e+06	1683187	399328	37627	11360	938466	1460572	1196213	1665763	987537	1.4474e+06	813178	1127781	681101	357393	74814	382920	2773	839612	996829	3687	5562	7371	3253	2993	3618	6074	4470	13097	7851.5	5936.5	5704	7018	4050	5127	9894	6004	3191.5	2013.5	13985.5	4513	114489	12699	130402	10299.5	11943	3681
356	CoronaVac2+Pfizer	1465876	1320597	1758208	380146	36981.5	11932	992619	1510272	1217295	1774804	1091731	1507432	749737	1.04215e+06	728360	379537	77509	407246	2976.5	887278	1.01974e+06	3820	5195	6609	5935	2966.5	3626	17448.5	4891.5	33491	7358	11284	5749	17500	4045	8441.5	14022	6062	3130.5	1941	13894.5	4381	124381	13563	139240	11058.5	12214	3821
357	CoronaVac2	160512	268947	315131	545096	35569	148944	418180	278037	570622	392276	283746	290319	325184	199786	666464	367600	292658	992670	7267	173650	58112	4087.5	9290	5463.5	5043	4041	6381.5	12641.5	6735	29458	11818	10457	8238	11863.5	4714	7693.5	13531.5	21273	5852	2161.5	22980	5577	6317	10202	10231	29176	4548	5272
358	CoronaVac2	193558	254086	344193	487037	34793.5	147424	392697	252958	540646	321296	309229	298555	321890	201660	631774	361814	277656	976103	5847	154699	57468	4337	10139.5	5347.5	4559	4003	6064	12101.5	5829	29530	11670	9851	7633	11447.5	4639	7751.5	13488	20694	5697	2251	20991	5554	5986	10635	9465	33209	4508	5176
359	CoronaVac2-5	24113	49408	43421	141459	8234.5	43078	170604	48561	255754	61835	106572	53559	111652	32667.5	403772	238846	216002	706371	4503.5	69429	15265	3546	8266.5	5081	4921	3576	5293	10985	5208	24942	10711	8274.5	6466	10372	3838	7176.5	12105	17705.5	4067	2068	20129	5287	2835.5	3990.5	3050.5	10319	3130.5	3954.5
360	CoronaVac2-5	33113	57291	57694	214514	9928	56428	232100	53856	317709	80753	129670	68802	146656	44959.5	561519	304231	255669	872141	4902.5	78402	18561.5	3855	8747	4509	4505	3391	4913	11362	5323	24486	10367	9227.5	7530	10987.5	3936.5	7072	11427	17143	4045	2231	19939	4971	2783	4231	3079	11361	3193	4056
361	PBS	2688	2418	2465	2325	2962	3382.5	2760	2534.5	3402	2938.5	3223	8440	2694.5	2366	5060	4122.5	4083.5	5480	1952.5	24047.5	5602	2119	1688	3634	1733	2187	2820	1875	1861	1530.5	1755	2553	1958	2363	1780	2625	2931	2427.5	2627	1700	2881.5	3889	2455	2213	2549	2390	2718.5	3319.5
362	PBS	2440	2518	2365	2326	3081.5	3505	3055	2368	4136	2855	3592	7086	3238	2260	5254	4221.5	4279	5716	1863	32996	5773	0	1524.5	1569	1485	699	0	0	2045	939	2326	0	0	0	0	0	0	0	1025	0	1902	0	2400	2077	2417	2047	2657.5	3184.5
363	PBS	2726	2404	2617	2364	2671	3554	2388.5	2813	3492	3141	3742	7816	2627	2312	3316	3509	3366	3011	2171	34453.5	5861	1721	932	1372	1659	1404	1878.5	1404	1532	1727	0	0	1494	0	1986	0	0	0	2665	1469	0	0	2374	2474	2517	2174	2801	3427.5
364	PBS	2737.5	2150	2538	2100.5	3032	3373.5	2727	2315	3909.5	3044	3189	8985	2582	2284.5	3169	3607	3551	3217	1843.5	32504	5717	0	1334.5	768	417	0	0	0	0	1602	0	0	0	0	0	0	0	0	1720.5	2517	3031	0	2563.5	2517	2803	2058	2885	3633.5
365	PBS	2820	2438	2779	2434	2773.5	3411	2513.5	2699	3104	3018	3280	7848	2467	2342	3228.5	3582	3540	3338	1899	34115	6048	0	0	0	0	0	0	0	0	988	0	0	0	0	0	0	0	0	2511	2487	2458	0	2443	1906	2588	2225	2643	3267
366	PBS	2526.5	2434	2710	2615	3036	3496	2579	2578	3111	3103	3744	6387	2457.5	2133	3012	3292	3180	3128.5	2020	41394.5	5853	0	0	0	0	0	0	0	839	0	2176	0	0	0	0	0	0	0	2975	0	0	0	2441	2246	2489.5	2359	2486.5	3338
367	PBS	2557	2139	2815	2217.5	2786	3597	2676.5	2606	3380.5	2910	3821	8234	2638	2095	3157	3388.5	3550.5	3087.5	1759	32092.5	5829.5	0	1210	1150	0	0	0	0	0	0	2251	0	0	0	0	0	0	0	0	2290	0	0	2492	1925.5	2499	2072	2811	3312
368	PBS	2731	2155	2677	2461	2780	3316.5	2714.5	2643.5	3341	3143	3811.5	6946	2296	2178.5	3603	3455.5	3243	3063.5	2035	41931	5905	0	0	0	2157	5228	0	0	0	0	3723	0	2360	0	0	0	0	0	0	3241	0	0	2409	2091	2478	2169	2602.5	3051
369	PBS	2553	2410	2608.5	2480	2800	3179	2701	2531	3511	2869	3723	5809	2669.5	2227	3120	3155	3344	3236	2130	33522	5737	0	2323	837	0	0	0	0	0	0	0	0	0	0	0	0	0	0	0	0	0	0	2543	2115	2329.5	2191	2810	3075
370	PBS	2556.5	2228	2494.5	2396.5	2897	3199.5	2649	2660	3448	2989	3516	6412	2412	2099	3175	3348	2952	3195	1804	42541	5820	0	0	0	940	0	0	0	2172	2879	0	0	0	0	0	0	0	0	0	0	0	0	2455	2275	2398	2058	2667.5	3219
371	PBS	2690.5	2141	2469	2391	2864	3498	2754	2739	3444	3184	3332	6303	2633	2123	3152.5	3357	3164	3344	2084	32075	5700.5	0	0	0	0	0	0	0	0	0	0	0	0	1806	0	0	0	0	1949	0	0	0	2363	2134	2374.5	2294	2929.5	2986.5
372	PBS	2570	2302	2836.5	2342	2995	3340.5	2731	2760	3058	3132	3556.5	5260	2595	2145.5	3352	3474	3477	3337.5	2110	31414	5749	0	2387	0	0	2904	0	2272	0	0	0	0	0	0	0	0	0	0	0	0	0	0	2394.5	2226.5	2450	2157	2608.5	3218.5
373	PBS	2624	2199.5	2600	2308	2651	3262.5	2632	2469.5	3511	2970.5	3506	7282	2556	2070.5	3327	3570	3420	3043	1798	27919	5669	0	0	0	0	0	0	0	0	0	0	0	0	0	0	0	0	0	0	0	0	0	2313	2203	2511.5	2167	2812	3111
374	PBS	2617	2353	2438	2344	2727	3045.5	2611.5	2540.5	2852.5	3022	3996	6021	2264	2211	2975	3539.5	3204	3241.5	1852	30783	5878	0	0	0	0	0	0	0	0	0	0	0	0	0	0	0	0	0	0	0	0	0	2433	1898	2659	2238	2746	3181
375	PBS	2694	2591	2558.5	2382	3070	3547	2636	2635.5	3204	2962	3793.5	5693	2457	2035	4060.5	3924	3677.5	3826	2071	33013	5828	0	0	2442	0	0	0	0	0	0	0	0	0	0	0	0	0	0	0	0	0	0	2405	1977.5	2485	2218	2656	3181.5
376	PBS	2618	2072	2521.5	2505	2755	3244	2534	2603	3145	3027	3469.5	6427.5	2456.5	2134	3710	3794	3339	4015	2034	34514	5504	0	0	0	0	0	0	0	0	0	0	0	0	0	0	0	0	0	0	0	0	0	2815	1849	2459	1977.5	2847	3090
377	PBS	2575	2018	2678	2479	2781	3147	2713	2677	3388	3050.5	3500	7381	2800.5	2223.5	3542	3728	3500.5	3567.5	1829	32304	5511	0	0	0	0	0	0	645	0	0	0	0	0	0	0	0	0	0	0	0	0	0	2506.5	2082	2522	2327	2765	3115.5
378	PBS	2560	2842.5	2995	2597.5	3221	3676	3240.5	3503	4812	3716	5186	8762	3442	2710.5	3648	3937	3415	3675	1982.5	30378.5	7205	0	0	1568	0	0	0	0	0	1067	0	0	0	0	0	0	0	0	0	0	0	0	2484.5	2113.5	2665	2185	2461	3024
379	PBS	3369	4158	4815	2632	2945.5	3632	4231	4026	6450	5273	6400	12692	3689	3252.5	4043	3916	3569.5	3921	2121	35007	6971	0	0	0	0	0	0	0	0	0	0	0	0	0	0	0	0	0	0	0	0	0	2368	2114	2592	2117	2769	3112
380	PBS	2994	2683	3088	2794	2884.5	3258	2954	3047	3596	3609	4074	6826	2961.5	2511	3294	3808.5	3345	3499.5	2134.5	31139	5839	0	0	0	0	0	0	0	0	0	0	0	0	0	0	0	0	0	0	0	0	0	2582	2209	2648	2453	2884	3335
381	PBS	2479	2177	2876.5	2612	2986	3409	2939	2655	4513	3257.5	3278.5	7225	2628	2213	3853	3507	4156	4076	2019	33852.5	5616	0	0	0	0	0	0	0	0	0	1726	0	0	0	0	0	0	0	0	0	0	0	2672	2203	2454.5	2299	2725	3208
382	PBS	2476	2324	2431.5	2089	2929.5	3527	2766	2376	2927	3048	3164	5147	2204	2071	3244	3398.5	3249.5	3259.5	2229	35224	5595	0	0	0	0	0	0	0	0	0	0	0	0	0	0	0	0	0	0	0	0	0	2576	2313	2549	2226	2727	3374
383	PBS	2561	1980	2624.5	2301	2851	3382	2603	2398	4161	3183	3496	6939	2810	2156	3691.5	3403.5	4002	3498	1814	30884	5649.5	0	0	0	0	0	0	0	0	0	0	0	0	0	0	0	0	0	0	0	0	0	2499	1890	2567	2226	2760	3250
384	PBS	2276	2449	2407	2416	2842	3765.5	2985	2512	3088	3049	3361.5	7941	2930	2138	3474	3343	3543	3437.5	1742	36916	5684.5	0	0	0	0	0	0	0	0	0	0	0	0	0	0	0	0	0	0	0	0	0	2439	1892	2358	2236	2767	3199
385	CoronaVac2+Pfizer	3430721	2633983	3305959	2659752	579373	13418	2566328	2722410	3143741	3.01374e+06	2.74664e+06	2062001	2736169	2187455	297734	84226.5	111060	251623	3090.5	1.8054e+06	889535	23884	27741	26276	53990	5217	6000	26217.5	21871	51762	30205	29319.5	23613.5	32688	16870	8685.5	11795.5	19900	4206	2155.5	32536	9599	49487	30266	47228	50881	12678	4402
386	CoronaVac2+Pfizer	3468928	2764592	3408693	2.68609e+06	578077	14837	2649465	2.64475e+06	3138741	2953078	2.70687e+06	2439599	2686965	2024729	346818	87256	111678	247247	2979	1809169	931608	23741	24955.5	24682	60790	5463	6799.5	27784	21212	57766.5	28175	30089	21135	35118	16463	10347	14147.5	22684	4270	2439	28873	9591	46945	30978	44916	50474	12665.5	3962.5
387	CoronaVac	8301.5	20285.5	41084	13188.5	3076	5597.5	32048	27045.5	64740	40096	25156.5	50627.5	31804	11020	39707.5	10061	6214	3729.5	2201	55253	9689	3823	7179.5	3916	22531	4193	7726	80040	6755.5	253420	7459.5	39342	11364.5	83649.5	5422	29429	34218.5	20129	4065.5	2613	34001.5	8483	9012	7109	21990	21957	13775	54493
388	CoronaVac	4508	14174.5	22102	7351	3206	3490	21236	19096	60811	26560.5	25793	37840	25343	6042.5	20481	8245.5	4586	3355	2380	46070	7923	3855	7048	3679.5	21584.5	4200	8075	78907.5	7203	234394	7872.5	41285	10479	89078	5736	25612	34884	21018	3549	2641	28516	8907.5	9581	7683	22622.5	23746.5	14560	56289
389	CoronaVac2	148427	275661	297942	106804	9207.5	355860	125647	233884	287232	339041	146833	247094	112228	132361	53763.5	11800	7676	3412	2768	134972	59529.5	7483.5	11759	8301	30318	4116	10813.5	87199	10703	259247	13317	44098	14667	87288	7665.5	27517	34205.5	17399	3996	2783	33924	9181	11767	6518.5	21593.5	39236.5	22432	94685
390	CoronaVac2	46535	84005.5	117847	22264	4168	130342	41350	84717	94732	155574	63934	116992	36926	54704	16364.5	6275.5	4358	3301.5	2300.5	56325	18533	8028	13328.5	8614	31431.5	4270	11067	86477	11697	271308	13601	45434	14135.5	92321.5	8494	27219.5	35176.5	18018	4141.5	2736.5	35501.5	10352	11902	7318	21822	42183.5	22813.5	107604
391	CoronaVac	2626	2939	3365	7386	3324	3956.5	21198.5	3209	82203	3703	14444	28979	24816	2300	7040	8951	3837	3552	2088.5	88975.5	7748	2845.5	3731	2979.5	16831	3034	5408	71667.5	3987	181424	4244.5	38123	8104	76014	2882	22812	32525	8872.5	3338	2192	29664.5	5019	3483	3798.5	4313	21433	3603	7117.5
392	CoronaVac	2694	2597	2995	3600	2777	3469	15328	3000	37842.5	3688	10969	14044	18598	2564	5865	6720.5	3335	3431	2348	42534	7333	2800.5	3788	3009.5	17201.5	3280	4820.5	75504	4161	200078	4760	35507.5	5376	74814	2933	24251	35877	9523	3447	2176.5	16227.5	4861	3596	4018	4355	21968	3789	6171.5
393	CoronaVac2	2367	2739.5	2741	5601.5	2864	3616.5	28459	2668	62304	3274.5	14707	15085.5	34104.5	2352	7200.5	8862	5477.5	3009.5	2268	75597	6749	2778	4568	2873	18479.5	3356	4937	71609.5	3919	195008	5281.5	33108	7415	68824.5	3032.5	26552.5	33003.5	13040	3454	2153	23947	4677	2620	3231.5	2595.5	7498	3771	3864.5
394	CoronaVac2	2982	2954	2919	4517	2973.5	4127	18162	2781.5	47888	3914.5	10988	7867	21855.5	2464.5	6008.5	7225.5	3791	3465.5	2275.5	43529.5	7330	2816	4604	3007	17819	3463	4678	78884	4047.5	208973	5462	36043	6400	79254	3353	27189	38022	14105.5	3428	2111	22220	4960	2888	3648	2841	9812	3358	3613
395	CoronaVac2+Pfizer	423824	442849	634026	73574	57433	3795	248791	513452	317137	711124	201176	382388	234764	436692	6360	8426	4846.5	3442	2093	254172	152436	13833	15537	18221	22749.5	3894	5773	95486	18116	218900	21225.5	47592	13156.5	88028	8511.5	25959.5	40099	11836	3271	2168	30537	7323	20946	10210	19201	38836	9182	3743.5
396	CoronaVac2+Pfizer	338643	355759	419598	43234	32453	3671	146584	452448	262044	485187	203198	367048	184982	249145	4789	6546	4181	3248.5	2129.5	174989	98789	15245	16646	19612	27154	4084	5778	101585	19513	241694	23653	49072	12148	96019	10117	34373	46036.5	14236	3586	2093	21923	8125	27038	11468.5	21130.5	50717.5	12096.5	4021
397	CoronaVac	129476	198539	289708	117830	3615	17298	86529.5	205660	153286	310280	78344.5	191809	81383	73293	120657	22376	3443	3840	1728	103944	36318.5	3171.5	4581.5	3615	15344	3283	5943	52366	4886	104135	5306	26453	7684	44516	3629	20112.5	26699.5	11994.5	3395	2356	27257	4926	21661	31282	51781.5	150264	5570.5	34232
398	CoronaVac	51967.5	108570	148307	27048	3072	6751.5	40798	142188	74427	122022	39995	100621	33180	33234	44885	12441	3800.5	3005.5	2114	83156	19873	3356.5	5281.5	3669	16118	3509	6347	56717.5	5098	115652	6015.5	28783.5	6253	47132	3830	23228	32336	13602	3516	2318.5	20712.5	5136	21481.5	32233	41498.5	159661	5331.5	36710
399	CoronaVac2	40338	78193	136844	40895.5	3173.5	6514	68804	84389	131692	144098	55009	116590	67465	20790	161134	36027	4528.5	4329	2371	139417	9383.5	3096	4530	3275	13497	3418	4494	44411	4895	97761	5025.5	24474	5526.5	37347.5	3628	19988	25565	12784	3492	2444	19449	4967.5	5277	6357	6746	30566.5	3344	7555
400	CoronaVac2	11071	36503.5	50751	22970.5	2856.5	3876.5	36047	43260	72503	38438	27927	36227	34704.5	11088	81517	12769.5	3386.5	3195	1787	71325.5	6991.5	3232	5315	3399	17802	3655.5	5512	63670	5251	147027	6112	30122	6996.5	58847	4133.5	25422	36899	14259	3481.5	2652.5	22967	5266	5263	6745	7298	41507	3440	7996.5
401	CoronaVac2+Pfizer	782418	758906	872195	298748	19251	3873	598922	890217	572381	968934	492866	808137	534466	616373	165184	36430.5	4401	6796	2333	505379	307191	6940	10393.5	9642	14481	3406.5	4859.5	54245	10844.5	91748.5	11958	30785.5	8833	50047	5038	17989	30335	10581	3437.5	2302.5	21815	5969	83567	13773	16418	128725	3621	5072
402	CoronaVac2+Pfizer	195310	202968	190515	31536	4195	3518	104760	237474	66842	178211	116568	148771	122690	65992	23472	9564	3837.5	3412.5	2024.5	130454	37796	8430	11850.5	10991	18148	3456	4988	66292	12595	125217	13179	35118.5	8874	56856.5	5891	22589	32585.5	11840	3318	2474	19987	6184	83683.5	14602	16038.5	145655	3831	5265
403	CoronaVac	75293.5	153650	215432	956726	10127	450321	558137	143901	689440	243814	626368	177159	394563	95402	1295999	964748	325506	316006	68640	142841	34706	2746.5	2881	2799	4927.5	2871	5039	8990	3136	14520	3633	7397	5878	7973.5	2569	7284.5	10065	7409	3412.5	1974.5	21427	4240	3104	3650.5	3519.5	5946	3026	12473
404	CoronaVac	31791	70833	93244.5	423735	6596.5	249628	379008	73850	557688	96716	374243	105450	374377	48458	1048615	642712	220928	184536	41437.5	86287	20135	2745	3136	2925	4755	3071	4426.5	10195	3227	18517	4059	9122	4658.5	9151.5	2529	8562.5	13024.5	7507.5	3456	2018	18949	4280	3445	3818.5	3704.5	6436	2931	13841
405	CoronaVac2	18415	27128.5	47988	736267	6371	286329	566172	29177.5	531181	34301	423717	33082	378318	20400	1197036	790966	284420	296064	50023	67702	12121.5	2750	3033	2844	4676	2974	4276	9168	3066	13576.5	4029	9158.5	5181	8314	2314	6599	9705	8287.5	3254	2065	22731	4385	2720	2999	3013	5098	3117	6315
406	CoronaVac2	9907	16666.5	27823	306851	5781.5	166776	234171	17678	321386	24036.5	242051	23312	202972	13513	787626	478447	202990	170508	37345	66511	9585	2709	3405	2916	5649	3040	4222	11479.5	3536.5	19631	4155.5	11002	4624	10055	2542	8447	14109	9221	3432	2077	17355	4378	2796.5	3213	2994	5385	3155	6987
407	CoronaVac2+Pfizer	2.80024e+06	2136955	2486546	2.40038e+06	216501	217665	2.32551e+06	2295639	2539222	2375298	2.21384e+06	2304040	2.3345e+06	2040032	1680370	1039524	274335	275483	53338	2174316	1820910	4020	5077.5	4691	4304	2981.5	4131	7377	4974.5	10480	6343	7619.5	4987	7066	3212	5726.5	8315.5	6158	3356.5	1986.5	16698.5	4573	25529	8893	11020.5	100380	3506	5153.5
408	CoronaVac2+Pfizer	2431505	1943531	2301550	1857130	149232	171062	1.96179e+06	2019614	2072617	2228017	2052990	2.1159e+06	1.811e+06	1.86083e+06	1280989	751526	232297	171209	30201	1.88663e+06	1616527	4946.5	6026	5861	5809.5	3054	4519.5	12195	5987	19817	8212	10460	5804.5	11397	4241	7174	13462	8117.5	3455.5	2056	11738.5	5196	28067.5	8940	11488.5	116462	3655.5	5531
409	CoronaVac	15221	32228	33183	21236	3906.5	12515	20599	26997.5	30283	37315	21308	51333	20745.5	25346	81461	19721	47518	62932	4051	44655	11994.5	2889	4536	3006.5	4077	3489	14899	10086.5	4105	27042	5158.5	7898	6073	10633	3610	8206	10911.5	13147	3583	2336.5	23339.5	5022	4513	7015	6211	11493	3361	6094.5
410	CoronaVac	19424	34967	37655	23495.5	3792	12580	20753	27888	32603	46470	24264	47803	22735	29692	86142	20864	48792	61324	4342	35803	12563	2897	4506	3063	5467	3474	17381	12467	4252	37046	5147	10239	6667.5	14240	3622	9150.5	11898	13485	3902	2241.5	22296	4944	4926.5	7924	6517.5	13505	3187	6896
411	CoronaVac2	12358.5	26040	20794	12960	9367.5	19282.5	11628	19719	27309	28751	22557	31814	13807	20403	162300	42753	95722	114278	9881	38963	10283	2698	6740.5	2942	4190	4385	10536	9264	5473.5	25491	6071	9202	7244	9367	4510.5	7333	10274	22224	3831	2357.5	17473	4856.5	2946	5564	4003	6653.5	4752	4079
412	CoronaVac2	7057	14043	13372	7652.5	5959	10776.5	7254.5	11835	11997	16361	12830.5	19615	8696	11189	102392	24115	65641.5	67958	4848	31740	8126	2917	6833	3084	3991	4352.5	12464	9192	5232	26560	6427.5	9472	7375	9639	4541	7747	10722	22757	3642	2416	16885	4686	3113.5	6046.5	3898	6078.5	4643	4011.5
413	CoronaVac2+Pfizer	1776852	1550044	1.95881e+06	976164	422009	17241	1619079	1508154	1879074	1937068	1643477	1428140	1507823	1.42161e+06	215720	55247	94355	124034	8863.5	1059706	725006	80458	30424	41741	169418	5077	15352.5	220696	31083.5	251015	41969	219807	37584	286034	25834	8593.5	12050	16198.5	3624	2474.5	106939	9614	35218	10498.5	11818	44140	4196	3902
414	CoronaVac2+Pfizer	1297625	1090332	1558962	695402	269758	10973	1207911	1112107	1.52257e+06	1338323	1.11936e+06	975313	1222842	1007401	135765	37971	61913.5	70558	4878	763605	425487	77880	25935.5	41112.5	153024	4838	12229	215150	31324	222409	38713	211106	31776.5	283368	22808	8233	11298	16348	3781	2376	105810	9186	37849.5	10265	11952	46827	4386	4235
415	CoronaVac	14684	59771	44077.5	65550.5	36255.5	5807.5	54454.5	49135	117358	56725.5	61747.5	58210	50040	49915	503529	146028	188282	115997	20704	47310.5	14136.5	2961.5	10064	3358	7694	5253	4465	29480	7378	67475	8912.5	19687.5	8466.5	28225	6643	16782	15670	32298	3507	2607.5	19499.5	5259	3731	12299	5370	8614	8766	3910
416	CoronaVac	10100	37177	23161.5	41888	20334	5636	33479	26083	60983	36439	38970	41616	37965	29528	330070	105456	139490	71493	11111	54222	10984	2998	10587	3765	8497	5643	4644	31042	7795	76312.5	9171	19911	9716	31018	6677	17295	18235	32689	3309	2756	21598	5214	3374	11742	5411	8714	8589	3940.5
417	CoronaVac2-5	7708	26822	18416.5	46046	8479	4847	43709	20621.5	80100	27537	36907	30495	37582	16249	442988	137715	120882	99541	4871	53161	9462	2730.5	4641	3033	8294.5	3883	4383	27836	4340	65673.5	4796	17710	6181	31605	3455	16514	15810	14848	3393.5	2300.5	19274	4620	3060.5	5509	3524	5250	3905	3893
418	CoronaVac2-5	5194.5	13108	12733	26456	6091.5	4313	29603	12278	49712	17014.5	25223	25339	26019	10399	288624	87908	89569	69887	3678	49385.5	8736	2910	4382	3005	6942.5	4012	4262	31121	4403	63971.5	4882	16945.5	6189	30003	3351.5	16431	14847	14307.5	3229	2160	20492	4746	3187	5204.5	3641	5117	3964	3493
419	CoronaVac2-6	638987	393824	674359	114878	263992	6568.5	511384	431351	537254	549178	407021	382083	313420	306801	583322	196928	216052	131054	33723	296410	54843	3411	10621	4385	8211	5678	4327	25970	7900.5	63784.5	9259	19577	9254	29977	7419.5	15088	14946	30877.5	3304	2572	18105	5125	31500	26007.5	34984	14885	15092	3921
420	CoronaVac2-6	433539	277495	505496	79865	194718	4928	377940	339351	362040	379135	299994	281153	224652	195547	374083	134958	153238	91764	17754	225866	43298	3413	11125	4590	8638	6098	4405	29039	7708	64365	9794	21044.5	9862.5	27409	8167	16687	15029	32678	3436.5	3105.5	24183	5094	33915	30059.5	37649	14584	18653	3899
421	CoronaVac	310199	278680	261326	226719	15124	60495	298765	364256	533325	365534	253179	316482	241757	76573	370418	300245	462495	232235	4616.5	263952	24004	2867	4545	3040	5226	7306.5	8829	13142	3893.5	33565	4699.5	10351	6323.5	15824.5	3052	8152.5	8987	12085	3442	2002	20180	4592	4419	5668	4689	5886	3429	49083
422	CoronaVac	170674	202458	172082	165181	10429.5	44012	211150	241616	374324	290627	179841	241468	181316	53079	286358	201274	418332	173803	3767	181318	19066	3030.5	4830	3055	5217.5	7488	9126.5	14851	4327	36826	4783.5	10160	6819	15042	3443	8252	9297	13701.5	3254	2253	18949	4775	4346	5568	4822	6769	3591	56589.5
423	CoronaVac2	101809	149172	96583	261904	16320	36489	212385	125653	403901	166828	140956	171110	199626	39185	421443	310776	498945	384374	8215.5	148980	14925	3058	5690	3085	4998	10544	9592	12393	4664.5	32189	5661.5	9934	6769.5	12864	3989	7494	8907	18971.5	3532	2351	14029	4811	4067	5571.5	3546	3988	4298	51192
424	CoronaVac2	67555	82449	59313.5	105186	10974	19448	127257	72110	250746	95316	88005	85365	112152	21261	243567	200415	417178	224015	5468	113304	10872.5	3236.5	6253.5	3330.5	5010	12420.5	9096	13199.5	5334.5	32018.5	6134	10602	7439	14755	4418	7844	9477.5	21572	3746	2531	19856.5	4910	4214	6192	3487.5	3652.5	4376.5	47467.5
425	CoronaVac2+Pfizer	3211775	2299157	2.6315e+06	988467	669649	19748.5	2263505	2537639	2619402	2659226	2234360	2.49173e+06	2167800	2224981	759414	421244	462711	294300	5902	2731034	1.23818e+06	9873.5	11542	9833	5330	8085.5	8306	15018.5	10192	30825	11353	12873.5	9469.5	16027	5314	8865.5	7952.5	13592.5	3565	2161	27090	5334	17874	16349	24043	8565.5	5078.5	56487
426	CoronaVac2+Pfizer	2907942	2109761	2.31848e+06	731696	419188	11920	1.82938e+06	2246019	2184886	2498281	1793368	1.99625e+06	1790568	1839362	601348	264548	396295	155969	5046.5	2186435	906544	11277	13155	11681.5	5781	9269	8796	16861.5	11680	36184	12438	13682	11264	17191	6040	9285	8503.5	15497	3428	2390	28643	5698	18198	15886	24070.5	9571	5394	51657
427	CoronaVac	385764	630559	650220	401428	20999	143965	258355	680832	210105	665340	235354	562855	157391	245446	625176	511485	236333	118636	6236	198027	175145	8887	7515	39799.5	3506	3528	28050	8517	9092	23890	7235	10210	6779	10682	4001	5666	7736	15015	3321.5	2182.5	22678.5	4913	5270	6584	5603	7663	3612	5324
428	CoronaVac	188627	357636	286672	205132	12018	82743.5	136419	336569	133640	351145	139899	348542	70881	141720	328539	313262	153273	57435.5	4124	106257	84045	9805	8099	45344	4097	3566	32064	9024	9783	25441	7448	10527	7099	10868	3921	6150	8104	14816	3404	2397	23246	4878	5528	7246	5327.5	8842	3607.5	5816.5
429	CoronaVac2	44261.5	161970	118662	102357	33459	61587.5	60112	131274	107338	165477	75182	139088	48802.5	82839	345524	320078	246334	64100	15147.5	78145	42194	9292.5	8227.5	50803	3729	4676.5	21413	7710	7656.5	26943	7415	13614	9485	9860	5038	5861	7575	28663	3279	2498	24107	4618	2857.5	6080.5	3527	3723	4370	4288
430	CoronaVac2	18737	86011.5	62097.5	54954.5	14179	37276	27581.5	73249	49471.5	85607	34648	75144	21477	40056	193144	177072	152214	39976.5	6484	56512	20231.5	10643.5	9710	63181	3789	4893.5	23329	8661.5	8610	29307	8469	15746	9121	10471	5751	5958	7825	31680	3437	2646.5	24272.5	4682	4246	6324	4774	7936	4526	6555
431	CoronaVac2+Pfizer	3835941	3559462	3723226	2491440	1.33739e+06	40057	3328041	3421878	3365189	3.77199e+06	3037562	3330727	2.72451e+06	2792601	505973	376034	170650	46899	4185.5	2.32005e+06	1.48302e+06	21038	14306	29216	7853.5	3826	18229	12094	14600.5	26037.5	11544	13325.5	10072	13141	6466	4902	6462.5	12116.5	3183	2181	27077	5424	104992	73797	84055	60586	11318.5	5485
432	CoronaVac2+Pfizer	3110912	2623387	3.05319e+06	1387978	727980	17586	2.49078e+06	2.62815e+06	2482675	3.12613e+06	2266452	2679984	1809315	1845476	225490	188064	85314.5	18521	3032	1446649	758103	22143.5	15322	28284	7876	4226	22175	12419	15101	24880	12208.5	13793	10357	13351	6994	5446	6589	12482	3312	2119	26457	5440	109687	77226.5	93530.5	60394	11310.5	4504.5
433	CoronaVac	316617	440634	464251	1.58394e+06	23575.5	291736	487088	478022	507769	536401	439264	304474	371096	265216	1208221	458805	188116	306380	11792.5	142292	88165.5	2865	3978	4024	3702	3122	19111	4882	4379.5	10461	5176	5277	6837	6218	2986	12270	7330	7287	10866	2370	16038.5	4164	12775	10469	14050	20507.5	4102	9563
434	CoronaVac	277742	432814	472264	1475272	24660.5	278965	462422	465625	464089	469947	429494	305854	360826	275756	1155105	467668	188385	286918	12957.5	142940	85038	2983	4264.5	4493	3818	3060	20682	5414	4571	10530	5195	5494	6226.5	6500	3181.5	12126.5	7734	7002.5	10913.5	2106	17188	4332	12940.5	10018	13990	19186	4252	9446
435	CoronaVac2	75571	139020	130244	612800	11549	99652	145622	143181	163890	192275	121418	119562	109627	96412	1016625	352402	209904	974980	16807	70516	28214.5	2675.5	3650.5	3162.5	3089	3215	8329	4960	3812	11436	4455.5	5138	6194	6472.5	2884.5	12659	7726	8805	105868	1984	16156	4213	3059	3397	3231	11769	3254	3344.5
436	CoronaVac2	72873	142320	147594	605270	10916	95486.5	155119	151347	161480	197822	149198	117806	110011	96046	978901	347557	219448	952141	13686.5	83263	29409	2797	3586	3136	3149	3078	9087	5170	3588.5	11326	4447	5377.5	5887	6667	2994.5	13051.5	7740.5	9061	105520	2230	15897	4512	3422	3451	3495	12855.5	3250	3564
437	CoronaVac2+Pfizer	4322752	3821100	3.88037e+06	4.87157e+06	1590444	54420	4.526e+06	3701813	4886513	3.82905e+06	4757094	3792718	4019504	3.75099e+06	1550360	601809	207079	746885	9379	3924450	2536414	21449.5	17196	19948	11711	4225	6265	16697.5	17170	24710	20939	16787.5	13169	16158	17638	15768	8397	7941	116720	2085	19121	8121	41365	12542.5	19622.5	102400	8101	3301
438	CoronaVac2+Pfizer	4346169	3937725	3896095	5336262	1601663	57460	4752221	3940589	5228755	3837835	4657944	3801488	3895343	3773170	1678341	616479	185442	778348	10963	3871033	2475929	22196.5	16637.5	21814	11851	4068	6082	16750	16606	24527	21329.5	16635.5	12846	16131.5	17359	15607	8246.5	8424.5	119826	2126	19391	8240	41014	12779.5	19515	98667	7944.5	3653
439	CoronaVac	819819	1.00344e+06	1338410	2732113	65548	146019	918976	939260	1037006	1470064	835660	808798	841787	717064	872704	346337	551138	435990	13579.5	398096	397055	2719	4507	3193	7489	3264.5	5381.5	4933.5	3977	9504	5006	5231	6308.5	5660	3313	9734.5	6352	10120	3628	1996.5	18699	4573	9012	12106	13490	54833	5827	7268
440	CoronaVac	714540	865107	1097579	2392457	45224.5	129038	760896	853601	811110	1255025	685912	635965	715478	716869	812993	329616	498592	367202	11013	340995	311102	2928.5	4914	3202	8347.5	3325.5	5753	5478	4373.5	10984	4722	5817	6257.5	6073	3559	10357.5	6485.5	10540	3462	2219	18425	4725.5	8673.5	12515	12792	60533	5710	8327
441	CoronaVac2-5	185476	281674	272906	1656762	20620	38546	420358	221216	475624	301418	329144	224588	392330	192541	567960	270121	456831	340949	6130.5	194829	70786.5	2560	3073	2778	3289	2966	5548	3786	3226	6453.5	3669.5	4470	4750.5	4341	2498	4483.5	4570.5	7404	3318	2120	16938.5	4356.5	2940	3770	3037	5174	3441	3780.5
442	CoronaVac2-5	155896	217563	223069	1356922	19554	34717.5	370624	206316	365646	301654	255670	202916	384081	165242	528878	233413	436728	308637	5783	180648	67150	2803	3141.5	2719.5	3548.5	3124	4355.5	4049	3147	6573	3756.5	4706.5	5169	4206	2562	4488	4644	7071	3342.5	1950.5	17401	4301	2748	3641	3132.5	6068.5	3325	4052
443	CoronaVac2+Pfizer	4.33045e+06	3787345	3963982	3371138	853078	16496	3.97987e+06	3743525	4.40606e+06	3961154	4.18744e+06	3782290	3673180	3674336	1052636	321534	349404	297952	5362	3401233	2.23496e+06	7942	8988	9108	3803	2983	4514	6391	8009	9445	10702	7789	8003	6726.5	5400	4257	4031	5077	3526	1882	14033	5592	12415	8325	13326	10961	4962	3669
444	CoronaVac2+Pfizer	3978207	3.60445e+06	3469580	2582456	754889	15011	3318369	3373303	3.9441e+06	3470674	3847297	3387484	3059812	3396008	955338	259851	305509	235307	4127	3093529	2025821	7685	8228	9014	3345.5	3136	3992	5935	8054	8889.5	10132	7183	7605	6094.5	4987.5	4081	4129	5084	3252.5	1901	14271	5385	12942	8099	13261	11155	5119	3502
445	Pfizer	68871	41066	15970.5	31968	27343.5	7207	26123	32933	47916.5	31407	38449	32077	61454	27957	815531	426925	117173	37707	14870	113872	10328	4151.5	11680.5	4090	11215.5	6383	5274.5	28795.5	8452	72150	9098	20948	10787	28501	7391.5	18665	41094.5	39258	4023	3300	25307	5079	24008	14737	14417	13370.5	11791.5	10867
446	Pfizer	67932	38614	14404	33331	26535.5	7064	25224	29223	50775	28336	39350	29461.5	60573	25804	828342	417790	114999	39257.5	16905	105949	9250	4004	12609	4193	10999	6510.5	5118	29103	9008.5	71786	9673	20467	10440.5	29698	7919.5	18506	42571	38876.5	4084	3160.5	23336	5226.5	24180	14289	14417	12311.5	12302	12330
447	Pfizer2	2084963	1.66218e+06	2049871	197487	216785	6187	996868	1753506	1171592	2063982	1093403	1555629	896433	1275301	776123	353609	106104	33089	15546	1.00784e+06	689585	19500	12825	11627.5	9085	5603	4649.5	22397	11571	56412.5	12378	19004	10048	25967	7542	14101	25818	32534	4042	2777	34696.5	5541.5	176300	95894	160156	58770.5	22434	10778
448	Pfizer2	2138633	1691323	2128686	213330	203637	6237	1055345	1.8527e+06	1.1976e+06	2084529	1068223	1565308	901371	1395856	837463	404343	99317	31253.5	13560	1042679	740173	19563	12877	11177	9109	5424	4908	22907	11435	52590.5	12120.5	18860.5	10162	24707	7277	13252	24778	32883	4093.5	2648	33863	5504	176890	102728	160054	59312	22471	10835.5
449	Pfizer2-3	1265424	980328	1273855	110036	73334.5	6440	486955	1.19141e+06	637794	1240919	555478	860264	471256	656044	846259	386084	108304	30435	15315	628554	298491	17765	10129.5	6934.5	8000	5099	4486	17479	8372	45102	8959	15708	8223	20629.5	5918.5	12310	21418	31689	3684	2737	29970	4715	61456	37327	43739	26667	14279	8596.5
450	Pfizer2-3	1237685	966088	1228986	106422	76904	5677	440429	970193	604571	1.1182e+06	535935	795473	427265	578259	749346	365461	111794	31933.5	11357	611040	285295	18681	10598	7533.5	7919	5464	4539.5	19732	8877	50896	9587	16497	9862	20242	6567.5	11933	25556.5	34140	3858	2755	27435.5	5025	64535	37727	43923	24485	13998	8756
451	Pfizer2-5	513063	349613	348763	49351.5	25592	5980	153997	351946	282494	346654	191634	250666	205134	182700	906892	449493	130836	35770	8065	342760	77312.5	19568	9439	5888	9611	4853.5	5359	26451	7759	64091.5	8974	17815	9794	28078	5893.5	16133	30603	27658	3996.5	2481.5	31121.5	4888	17380.5	12281	9202	10481	7541	7469
452	Pfizer2-5	556078	391084	515128	62503	32776	7209.5	214845	366283	292551	378330	248878	319437	225242	213345	1061647	511770	145170	46156	9828	378818	107886	19307	9115.5	5799	10492	5065	5380.5	27448	7509	63982	9018	19412	9415	29470.5	6071	16933	34035.5	29399	4227	2631	32518	5062	16912	12415.5	9204.5	10320	7844	7764
453	CoronaVac	6276.5	19669	18489	31968	3320.5	4650	34552.5	20098.5	49122.5	21780	33652	25914	27390.5	4803.5	22567	8245.5	6024.5	35552	2461.5	47954	7238.5	6204	9658	7251.5	23024	3310	9513	64825	8550	120177	11327	31998.5	8528	55457	5226	26959	33999	10002.5	4159	2297	23151.5	5402	23915	23964	26945	312748	3920	24823
454	CoronaVac	12315	17317	29705	26796.5	3098	5659	44791.5	29406.5	93403.5	26541	53162	32489	47568	4964	23936.5	10822	7066	37847	2021	64258	8268	5345	8861.5	6314	20720	3329.5	8347	59898	8229	106105	10966.5	30315	7893.5	48160	5124	24754.5	33588	10002	4104	2285	19803	5544	27966	24858	25630	340122	4228	28035.5
455	CoronaVac2-3	3681	4881	5804	20853.5	3202	3376	15838	7159	40879	9105.5	13331.5	14953	17811	2826	10871	7069	4702	25035	2384	35094.5	7086.5	3559	5253	3864	12952.5	3010.5	5650	39354	5247	80245	6090	19855	5844	37680	3130.5	15082	20094.5	7583.5	3893	2093	25586	4879	6742	6874	5623	153047	3288.5	7338.5
456	CoronaVac2-3	8480	13794.5	12931	31397	3991	4005	36496	19682	54190	18703	21593.5	24498	23767	6285	14905	7944	7394	24439.5	1911.5	45218.5	7618	3379	4656	3612	11567	2992	5538	42204	5133	71771	5910	20525	5414	33033	3146	14648	18019.5	7617	3548	2021	23230	4856	7160.5	7669	6306	181394	3616	8399.5
457	CoronaVac2	85935	118604	143593	158174	10346	38651	91888	113345	106982	143197	113647	107061	72120.5	33033	160397	62955	10778	80624	2305	57646	27882	2588	2682	2701	18121	2931	3533	67254.5	2786.5	177764	3277.5	33986.5	4297	74164	2291.5	18751	28237	4662	3158	1895	11788	4368	7362	6954.5	13836	41840.5	3776.5	18294
458	CoronaVac2	86411	130186	133964	171429	10385	43077	99488	110080	109594	145183	116475	114393	84216	33469	163925	63887.5	10247	85041	2156	54135	28324	2679	2671	2704	19767	2872.5	3866	71615	2831	191821	3159.5	34933	4742	74780.5	2201	23400.5	31061	4644.5	3217	2068.5	14677	4527	7866	8360	14790	52609	3939	19774
459	CoronaVac2-5	86219	106408	112846	356496	11595	44779	129409	90646	148604	100599	120018	79269	137129	31298	424478	177207	36264	232287	2840	74414	25538.5	2583	2835	2719.5	20933	3089	4186	79410.5	3092	213060	3425	36525.5	5102	81509	2626	26158	33635	7077	3271	2123.5	13856	4405.5	3957	3075.5	3353	16291.5	3145	6395
460	CoronaVac2-5	64374.5	88477	81539	299197	9744	38954.5	98085	71155	134293	87599	112399	70663	92453	24648.5	339920	148840	27784	182726	3380	56729	21127	2840	2991.5	2716	22379	3051	3785	76934	3222	226409	3930	38021	5150	77829	2494.5	27318	37054	7409.5	3121.5	2156	16172.5	4709	3492	3375	3355	15841	2952.5	6195.5
461	CoronaVac2+Pfizer	4412530	3765202	3931084	3585153	1.88122e+06	51239	4.36477e+06	3726414	4577464	3797057	4780552	3.66584e+06	3748346	3703570	732540	373531	94574	335802	9832	3961472	2786481	18820	14253	15039	29993	4677	4942	99229.5	13356	252192	15661	52444.5	10753	104812	9146	28065	41888	13795	3724	2500	14222	6681.5	23020	14309	30019.5	91998	7612	5423
462	CoronaVac2+Pfizer	4.20957e+06	3.80601e+06	3848083	3776129	1847633	51471.5	4454375	3637918	4888049	3776594	4.61845e+06	3725623	3781634	3558253	768470	379508	91812	347323	9817	3984899	2742475	19046.5	13238	15334	31376	4988	4841	100528	13947.5	265364	16036	54677	10394	108893	8831	29575	46271.5	14335	3656.5	2625	14250	7111	24635	14176	30467	94295	8330	5432
463	Naive	3737.5	11778.5	4626	34331	5697	33812.5	62504	11211	81922	11111	46347.5	12683	45453	14251	966159	129884	198406	1132675	3259.5	78567.5	13249	2789.5	3677	2903	5851.5	3371.5	15122	18634	4969.5	54689.5	5079	12626	8032.5	24626	3624.5	7719	12339	10325	5110	2081	28208	7092.5	2899	2884.5	2748	3422	3113.5	4349
464	Naive	3192	8933	3901	24141	5082	29048.5	42741	8210	77783	8570	34669	11320	41918	11716	870368	88800	176536	1036827	3067	64762.5	12149	2762	3923	2803	5666.5	3314	5358	19038	4258	57103.5	4633	11962	6815	27308.5	3098.5	9160	13564.5	12921.5	5386.5	2228.5	26930	4793	2437	2832.5	2569.5	2916	2928	3766
465	Pfizer	1112669	557760	906711	623172	46306	39415.5	708251	547808	754521	685182	668581	394608	798433	327066	1.49764e+06	235898	255949	1218887	4869	636638	126948	4758.5	4309	3354.5	5941	3222	4275	16363	3900.5	50537.5	4641	11146	6517	26354.5	3275	8033	12042.5	12490.5	4791	2306.5	22620	4605	57484	34233	64257	24007	6895	3543
466	Pfizer	826902	381300	683684	481057	33337	28730.5	488314	391157	562806	479754	429536	329942	627543	216690	1.1722e+06	171509	207852	1090694	3841	482306	96925.5	5708.5	4878.5	3720	6308.5	3401	4811.5	18882	4304	54749	5360	12977	7262	28031	3455.5	10613.5	14666	14447	5155	2197	22664	4727	58550	32412.5	63749.5	23880	7265.5	3409
467	Pfizer2	4127600	3.24638e+06	3749725	1064673	678904	40985.5	2.51074e+06	3458088	2738857	3619440	2429350	3.21972e+06	2132959	2772369	1.48287e+06	217004	252856	1198435	4275.5	2275264	1436864	11852	9343.5	10835	5339	3241	4304	16869	9273	46043.5	12513	12393	8955	24424.5	6204	7823.5	10868	8700	4748	2146	20910	5016	108403	68377	101257	65582.5	17806.5	3439
468	Pfizer2	3962433	3026502	3483044	884749	545107	31526.5	2169604	3161309	2299574	3449711	2.12096e+06	2810275	1855838	2496557	1207441	186406	211954	1107330	3275.5	1912636	1.28454e+06	14797	10650	13031	6603	3387	4510	19786	11101.5	54044	14508.5	14010	9508	28026	7742	8716	12785.5	9736	5213	2283	22555.5	5217	108954	71146	106255	74796.5	18072.5	3460
469	Pfizer2-3	2998447	2397573	2.91926e+06	546990	311841	48798	1554606	2467982	1758396	2.75768e+06	1447899	1862357	1281359	1.70124e+06	1357933	214125	236198	1091856	3857.5	1316209	782950	15867	11626	14074	6814.5	3227	5023	22545	11097	60328	15198.5	14779	10346	30834	6872	10285	14441.5	10595	5134	2140	22721	5115	42187.5	19837	27072	23527	5014	3520
470	Pfizer2-3	2613363	2090131	2.56964e+06	470777	270594	35515	1335746	2256377	1406766	2434668	1228963	1673214	1132524	1497906	1168073	167685	207825	1079135	3391	1138170	591071	17282	13242	16711	7503	3323	5304	24563	12100	66042	18072	16003.5	11050	31879	7902	10944.5	16302	11621	5489.5	2134	22290	5092	42982.5	19756	26730	26638	5227	3420.5
471	Naive	7501	27752	9010.5	85466.5	10793	12682	288356	23222	694768	25917	135441	27392	256367	17496	494369	211820	316840	1117326	6695.5	86765	10761	2853.5	4366	2816	8136	3451.5	5074	29127	4016	79778	4668	16171.5	6970.5	37429	3105.5	9911	19242	14733	7538.5	2407	23318	4843	4005	5294.5	4033	3797	3553	4354
472	Naive	6560.5	23775	5702	68602.5	10153	11095.5	292138	16628.5	667453	18232	121550	21250.5	251996	15289	507149	200123	294842	1038912	6767	81652	9889	2662	5176	2801.5	8820	3466	5330.5	30303.5	4579	80959.5	4961	17848	5919	38025	3748	11425	21548	18952.5	9120	2614	23935	4708.5	3282.5	5453.5	3467	3370.5	3699	4573
473	Pfizer	1.9172e+06	908672	1689946	393039	96665	42438	1212478	1004192	1502627	1153121	847680	769884	1048108	607894	743183	273515	277883	894711	5270	1060983	231674	14846	7453	9127.5	9457	3156	4508.5	33053	5977	88757	9261	18139.5	6678.5	41059	3191	11665	21765	10567	7520	2382	25658	4525	79377.5	48146	102836	17372	8376	4104.5
474	Pfizer	1580465	680466	1321891	301648	68058	30247	942606	781631	1420341	825658	736021	627737	968281	476472	629049	234730	221892	780744	4327	943236	180057	18419	8663.5	11508.5	9620	3299	5028	33704	6819	88925	10902	18520.5	8367	46493.5	3444.5	12588.5	23189	10857	8537	2200	27295	4701	88944	57799	113624	18175	9257	4250.5
475	Pfizer2	4.03474e+06	2.96903e+06	3401342	786564	752982	37997	2.75554e+06	3301779	3214501	3367046	2.48503e+06	3078412	2333970	2727794	699786	260072	256096	831682	4454	2295155	1465121	57075	21991	26246	10315	3614.5	4934	39863.5	21234	87920	31412.5	24047	23160	48701	6585	12593	20881	9026	7882.5	2243	43807	5578	195124	113157	148076	96434	19628.5	4310
476	Pfizer2	3.70002e+06	2953807	3240652	662914	587891	22201	2324974	2914840	2668670	3.21532e+06	2160658	2.77683e+06	2126385	2410124	562612	215141	196568	674079	4477	1866949	1.25198e+06	60029	22478	28811	10315	3670	5067	39890	22924	96341.5	35202.5	23542	20061.5	48776	7567	12478	23151	9514.5	8397	2362	43937.5	5959	201585	129099	166526	107343	21492	4552.5
477	Pfizer2-3	3418864	2624760	3197141	621476	576881	35397	2018000	2769411	2925569	2952891	2131584	2522025	1937118	2.14368e+06	846736	314442	346796	912520	5690	1919778	1032240	100975	28833	36315.5	13284	4089	6443.5	48592	25057.5	105646	39149.5	28861	26467	56105	10186	16610	27554	18892	11009	2496	49232.5	6243	107918	68545	89334	56407	13460	5549
478	Pfizer2-3	3.2772e+06	2444109	2856508	530624	527160	27427.5	1.90203e+06	2499651	2663088	2832174	1.72507e+06	2084837	1742164	1938861	789006	262320	295342	847463	5353	1741073	950712	113150	31591	41094.5	13441.5	4705	6858	51789	29135	105746	43984	30523	29871	58620	11230.5	16508	28541	19705	12255	2706.5	48916.5	6188	112577	72844	96829.5	59041	16149.5	5705
[truncated: 183 more columns]
